# Supplementary material for: Isolation and Characterization of a Phapecoctavirus Infecting Multidrug-Resistant Acinetobacter baumannii in A549 Alveolar Epithelial Cells
Source: Viruses. 2022 Nov 19;14(11):2561. doi: 10.3390/v14112561 (PMC9695679; doi:10.3390/v14112561)
Supplement: Supplementary file 1 [file viruses-14-02561-s001.zip › Table S1.xls]

## Sheet: Supplementary table S1. 
Supplementary Table S1. Drug resistance profiles of MDR A. baumannii
Strains	Amikacin	Ceftazidime	Gentamicin	Imipenem	Colistin	Tigecycline
MDR A. baumannii ABPW060	R	R	R	R	S	S
MDR A. baumannii ABPW061	R	R	R	R	S	S
MDR A. baumannii ABPW062	R	R	R	R	S	S
MDR A. baumannii ABPW063	R	R	R	R	S	R
MDR A. baumannii ABPW064	R	R	R	R	S	I
MDR A. baumannii ABPW065	R	R	R	R	S	R
MDR A. baumannii ABPW066	R	R	R	R	S	S
MDR A. baumannii ABPW067	R	R	R	R	S	S
MDR A. baumannii ABPW068	R	R	R	R	S	S
MDR A. baumannii ABPW069	R	R	R	R	S	S
MDR A. baumannii ABPW070	R	R	R	R	S	S
MDR A. baumannii ABPW071	R	R	R	R	S	S
MDR A. baumannii ABPW072	R	R	R	R	S	I
MDR A. baumannii ABPW073	R	R	R	R	S	R
MDR A. baumannii ABPW074	R	R	R	R	S	R
MDR A. baumannii ABPW075	R	R	R	R	S	S
MDR A. baumannii ABPW076	R	R	R	R	S	S
MDR A. baumannii ABPW077	R	R	R	R	S	S
MDR A. baumannii ABPW078	R	R	R	R	S	I
MDR A. baumannii ABPW079	R	R	R	R	S	S
R = resistance, I = intermediate, and S = sensitive.
