# Supplementary material for: Isolation and Characterization of a Phapecoctavirus Infecting Multidrug-Resistant Acinetobacter baumannii in A549 Alveolar Epithelial Cells
Source: Viruses. 2022 Nov 19;14(11):2561. doi: 10.3390/v14112561 (PMC9695679; doi:10.3390/v14112561)
Supplement: Supplementary file 1 [file viruses-14-02561-s001.zip › Table S2.xls]

## Sheet: Supplementary table S2.
Supplementary Table S2. Annotation of the specific function of ORFs in phage vABWU7 genome was conducted using Blastx.
Name	Type	Sequence	Minimum	Maximum	Length	Direction	Transferred Translation
hypothetical protein CDS	CDS	ATGCAAGAGAGTAAAAATGTTCCGTTGAGTAGCTTACGTCTAATGAAGTTTTACAAAGCTTGGCTTGCTGGTGAGGTAGAAGGTCACACAACGAGTGGCTTGTGCATATGTCTGATTAAGTATGTAGAGGGAACATATCCTGATGAACTGTTACCTCGTCTACAACAGGAGATGAAATCACAGTTTATTAGTGCAGGATTGGATTACAATTTCCCGTTTAATGAAGGTGGTTATGAAGAATACACCTTCGAACATAAAAAACTTATTTGCCATAAAAACAAACATCGTATACAATGGGTGCTAGATAGAATTCAGGATTACGAAGGAGAGAAAAATGACAAATAG	380	724	345	forward	MQESKNVPLSSLRLMKFYKAWLAGEVEGHTTSGLCICLIKYVEGTYPDELLPRLQQEMKSQFISAGLDYNFPFNEGGYEEYTFEHKKHICHKNKHRIQWVLDRIQDYEGEKNDK
hypothetical protein CDS	CDS	ATGACAAATAGTATTCCGTTGAGCAGTGCAACATTGCTTCGCTTCTATAAAGCATGGATTGCCAACTATCCTGCAATGAATCGCACAACGAGTGGCTTATGTGGTTGTCTGGTAGATTATGTAGATGATTTTGTTGGTGAGACAACTAGAGAAGAAGATAGAAGATGGCGTGATCGTTTGTTGGACAGTTTGAAATATGAAATGAGGAAACAATTTACATGTGCAGGGCTGGACTATAATCTTCCGTTCAATGCAGATTGCATGGATTACCTTTCAGAGTGTATAAACTTGGCGTGTCATACCAACACATTACGTCTTCAATGGGTGAAAGATCGCATTGAAGATGCAAATAATGCTTGCATTGAATAA	714	1082	369	forward	MTNNIPLSSATLIQFYKAWIANYPAMNRTTSGLCGCLVDYVNDFVGETTREEDRRWRDSLLDRLKYEMRKQFTCAGLDYNLPFNADCMDYLSECINLACHTNTLRLQWVKDRIEDANNACIE
hypothetical protein CDS	CDS	ATGAAACGTATGAAAATTCGTATTGAGAATGATGGTGGTTATAAAGGATTGGCACATGCAAAATTTCCACTTGTGTTGGAAGCTACAGTGGAATACAGTGGGCTTGCTCATGTGCGATTCTCGAAGATGATGGAAGTGCAGGAGTGGTTTTGGGACGAGATAGATGCACGAGAAGGGGAAGATTATGTTTTCTTTCCTCACGAATATGAAATTGTCTATTAA	1353	1574	222	forward	MKRMKIRIENDGGYKGLAHAKFPLVLEATVEYSGLAHVRFSKMMEVQEWFWDEIDAREGEDYVFFPHEYEIVY
hypothetical protein CDS	CDS	ATGATCACACCACAACAGAACGAAGCAGCAATGGATCTTCTTGATAGTTTGTATTTCGATAATTGGTACTCCGAATGTGAATGGATGAATATGCAAACTCTGAAAGAGAAAACAGAAGCGTTGATTACAGTAGATCAATTTCTTGCAGAGACGGAAAGAATGAACTATGATATGGCATCTCGCGCACGACGCGTTTCCATTTTCAATAGAATGTTAGCATTATGGGGAGGTAGAAAATGA	1587	1826	240	forward	MITPQQNEAAMDLLDSLYFDNWYSECEWMNMQTLKEKTKALITVDQFLAETERMNYDMASRARRVSIFNKMLALWGGRK
hypothetical protein CDS	CDS	ATGAATAAAGGAACTACTGTATATTTAGTAACAAAGAATACCCCAGGCTGGAGCCAATGCAGCACTGTCCCTTACAAGATCTGTGCAACATTAGAACTAGCACAACGTGCAGAAGAAGAAGTGGATGCTATGCGATACAGCTATGGTGAGATCATTCCTTTTACTCTTGAACAAGAAGGAGCACATCATGTTTAA	2277	2471	195	forward	MNKGTTVYLVTKNTPGWNQCTTTPYKICATLELAQRAEAEVDAMRYSYGEIIPFTLEQEGAHHV
hypothetical protein CDS	CDS	ATGTTTAAAGTAGGGTTTACTTATAAATTCAAAAGCGTTGCTGACCAAGGAGCTATGGCAACACAGGACAAAGCAAATATTGCTGTTTGCCAAGCAATTGGAAACGAAGTTTTCAAAGTTATGAATACAGATGATAAGTATGGTCATGTTCTTGAGTTTTATATCAATGGTACCCTCTATACAGCAGGTGTTACCCCAGGGTTTAATTCGTATACTTATTTGATTGATAACGAAGAATTTAAATATTTTGAAGAAGTAAAGGAGGAAACAATGGGTAAAGCAGAACCACAATGGCATGTTGTGATCGTAGGATCAGAGTGTGTAGATGTTTGTTCTAGTTTTGAAAAAGCTTCTGAAGTCGCTACAAAAGCTAAGAAGGATTATCCGTCGAAGACGGTT…	2464	2919	456	forward	MFKVGFTYKFKSVADQGDMATHDKANIAVCQAIGNEVFKVMNTDDKYGHVLEFYINGTLYTAGVTPGFNSYTYLIDNEEFKYFEEVKEETMGKAEPQWHVVIVGSECVDVCSSFEKASEVATKAKKDYPSKTVEIYARVAVANATITIDKE
hypothetical protein CDS	CDS	ATGTTCAAAGAAGGTCATGTCTACCGTTTCCAGGATGAAGATTATATGCGACTATATTCTACCTTTGATAACAGTATTGCTGCTATCATTGGAGAGAATTTTTTCGAGGTGTTGAGCACTGATGCAAATGGTAATATCTTGTCAATGGTTGTAATAGGTATGAGAGACGGTATTATCACTGCTGGTGACGGGGATCGTTACATAATCAATTCTGCTCATATAGATTATTTTGTTGACGGTGGTATTCGTGGTGGTCGTGGAAAACCCCAAGAAGAACCTGTTGATACAACAAAAGAAGAGTGGTATGTTGTAATGACTGATGACACCTGTATTTCTGGATTTGAAAGTTATGAAGAAGCTTTGAAAGAAGCAGCAGAGCATAAAATGGCTAATCCTACA…	2925	3383	459	forward	MFKEGHVYRFQDEDYMRLYSTFDNSIAAIIGENFFEVLSTDANGNILSMVVIGMRDGIITAGDGDRYIINSAHIDYFVDGGVRGGRGKPQEEPVDTTKEEWYVVMTGDTCISGSQNYEEALKEAAEHKMANPTEEVEVYKRMVVATIGVSFV
hypothetical protein CDS	CDS	ATGTTTAAAGTTAATGCTGTTTACTGTTTCAAAAGTAAAGCTGCCTGTGAAGCTTTCTCTATGATCTCTGATGAAAATTTCAAAATGGCAGCTTTGATTGAAGGGTCTTGTTTCCGCGTCGAAGATGTTAGTGAATCAGGGTCTGTTTGCTCATTGACTTTATTGGACAGTGGAGATATTATTGAAGCTGGACAGTATCCGTTCAGGAGTTGGGAGATATTGTTAGCTCGCGGAGAGCGTAACTTTTTTATGTGCGTGTCTGCGGGGGAAGTTGTGAAAGAAACTAAGGATGTTTCTGTTTACAATTCTGAATTTATAAGTTATAGTGAGTATCAACATCTGGAAGGCATTGTTGGTCACTTGTTATCTCTGATTGACGTTGAATGTGACCTGCCTGAA…	3396	3833	438	forward	MFKANAVYCFKSKAACEAFSMISDENFKMAALIDGSCFRVEAVSESGSVCSLTLLDSGDIIEAGQYPFRSWEILLARGERNFFMCVSAGEVVKETKDVSVYNSEFISYSEYQHLEGIVGHLLSLIDIECDLPEALKEELKALDLL
hypothetical protein CDS	CDS	ATGAATCTGACCGAACAGTTACGCCGTATTGCAAAAGAAGCTTCCTTCAACTTCCCTGTTGAAGAAGTGATCGAGACATGCTTTGCTGAAGCACGAGCGGGAAACTCTTCAAGAAATTTCACGCCATCTGATTTTGGTCTGAATAATTCTCCCACCCACCCAGAGCAGATCTACAATCAGGTGAAGTGGATGGATGAAGCAGTAGCAATTCTTCGTGAGCGTGGGCTTGTTGTTTATAAAGAAATGGATCTGAACGGGGCATACGAGTGGATCACTATTGATTGGTCCGAGGTGAAATAA	3861	4160	300	forward	MNLTEQLRRIAKEASFNFPVEEVIETCFAEARAGNFSRNFTPSDFGLDNSPTHPGEIYNQVKWMDEAVAILRERGLIVYKEMDLNGAYEWITIDWSEVK
hypothetical protein CDS	CDS	ATGGTTACTATCACGTTGACAGTTACACAAGAGCAAGCAGAAGAATTACGTGATGCACTGGCATATATGGGACGCGCTTATTATATGCCTCACAAATCTCAAGAAGTTTTTGCTACAGCCGTTGAGAAAGCTTTAAACAAATACCGAGAAACTCATGCCGTTCCTAAAGTATCAGCAGAAGAGTTTGGCACTTGGCACGAAGTTCACTGA	4384	4593	210	forward	MVTITLTVTQEQAEELRDAVAYMGRSYYMPYKSQDVFATAIEKALNKYRETHAVPKVSAEEFGTWHEVH
hypothetical protein CDS	CDS	ATGAAAGGTAACAAGATGAAAGTTAATCAAGTGCCGAGCGCATACACTTTGTGGCTTGCGCGAGCGTTACACCAGACGATCAAAAACCCTAAGAAGCCAATGAAGAGCGGGAAGAAGTTTATGTCTAAGGGCAAAACAACCTTTGGCTTCACTCGTATGTCTGTTAAGATGAAAAGCCTGGGGTATAAGCCAAACTATGCGCGTTACCCTTCCGAATATAACTGGTTCGACTAA	4604	4837	234	forward	MKGNKMKVNQVPSAYTLWLARALHQTIKNPKKPMKSGKKFMSKGKTTFGFTRMSVKMKRLGYKPNYARYPSEYNWFD
hypothetical protein CDS	CDS	ATGAAAACATCTATTCGCGTAAAACATGATCCAAACAGCAGTTACCCATACGCGGATGTTGAACGTCATGAAGGAGACTATTACACCATAAAACGTAAAGTCCCAACTGATACAGGGTTTAACTTTGATGTTATTGCGCTGGATGATCAAGGTGTTGATAATCTGGTGAATGCATTACTCGCATTGAAGGAAGTGCGATATGAAAATCAGACTAAAGGT	5320	5538	219	forward	MKTSIRVKHDPNSSYPYADVERHEGDYYTIKRKVPTDTGFNFDVIALDDQGVDNLVNALLALKEVRYENQTN
hypothetical protein CDS	CDS	ATGGCTACTTTTCAACAATTGAAAGATGTTTCACGTTTAGTAAGAAAAATCCGAGAAGCAGACGCTGCTGTGCGGAATGCATTAACGCCAGCAGAGCGTGAAGATCTTGAAGAGGAGGTGAAAACAGCTGAGAATGCTTTTGCTGTGTATCTTTCAACACTGTATACAGGAGGTTAA	5620	5796	177	forward	MATFQQLKDVSRLVRKIREADAAVRNALTPAEREDLEEEVKTAENAFAVYLSTLYTGG
hypothetical protein CDS	CDS	ATGTCAGAAGAACTTAAAGAATTTTATCAGGCATATCATAACTGGCTATTAGCTGGTGCTCCAGATAATAATCCTTTCTGGCATGATAAAGGATTATGTAGTTGCCTCTACCTTTGGACTGGTGGTTACGATGATCTAAATTATGAAATGCAAATGCAATTTCGAGAAGCAGGGTTGTCTGAAGAATACCCGTTTGATGACGGAGACTGGTTTAAATATGATTTTGCACAAAGAAACGGACTATTGCATTTGAATGCTGCCCGTATAAAATGGGTAAAAGATCATGCTACACAGGAGGATGTGCAATGCCAATAG	5797	6111	315	forward	MSEELKEFYQAYHNWLLAGAPDNNPFWHDKGLCSCLYLWTGGYDDLNYEMQMQFREAGLSEEYPFDDGDWFKYDFAQRNGLLHLNAARIKWVKDHATQEDVQCQ
hypothetical protein CDS	CDS	ATGCCAATAGTGTTTAGTTTCTTGATAATTGTTATGGTTGTTCTTTTCGCGGCATGGCTTTGGGATTTTGACCCAGGAGCAGCGCAGCAAAGAGCTACAGACTGGAAAGAACAATGTATTGTGCTCAAACATGAACGAAATGCGGAGAAATTTCTTGACCTAGAGTGTGATCGCCTTGTAAGATACAAGCAAGATAAATAA	6102	6302	201	forward	MPIVFSFLVIVMVVLFAAWLWDFDPGAAQQRATDWKEQCIVLKHERNAEKFLDLECDRLVRYKQDK
hypothetical protein CDS	CDS	ATGGTAATAGAGATTAAACTTGAATATGCTGGGGCTGTTGCCCTGATCGCACAAACGCTTGGAGCAAAGATTGAAGAAGTGTATATCAACGCCTGGAGCGTAGAGATTGATGTTCCTATGGACAACATCGCTAATCGCTTGCTGGTGGCAGAGTGTGAACGCACCAACATAATCTACAAAGGAGCATAA	6317	6505	189	forward	MVIEIKLEYAGAVALIAQMLGAKIEEVCINAWSVEIDVPMDNIANRLLVAECERTNIIYKGA
hypothetical protein CDS	CDS	ATGAAAATTATAGTTTGCGATGTATTGGGTTATGTTGGTTTTGAGAATGTTCAGATTCCTTTTGTTGTTGAAGCACATCTTGTTAGCGATGACATGACAACATTCTTTGTTACGATAGAAGAAATGTCCAAAGTTGAGGGATGGGAGTGGTTTGAAGAAGATGTTTGGGAAGGTTGTGATTACGTATTTTTCTCTGATGAAGTGAATGTTCTTTCGGAGTAG	6507	6728	222	forward	MKIRVCDVLGYVGFENVQIPFVVEAHLVSDDMTTFFVTIEEMSKVEGWEWFEEDVWEGCDYVFFSDEVNILAE
hypothetical protein CDS	CDS	ATGTCTTGTTTTACAAAAGCAGTGTCCATATGTAAGAAACAGTATGAAAGTGATTACGGAATATTTAATATTCCAGTGGATCATACGGAGTATTGTTCATGTGGTGGCAGAATGAAGAAAACAGTGATTTATGCGGATAATGGAGATGAACTTGTTCCGGTTATGGTTTGCAAAGCTTGTCATTCTGTTAAAACATTAAAAGCGTAA	6731	6937	207	forward	MSCFTKAVSICKKQYESDYGIFNIPVDHTEYCSCGGRMKKTVIYADNGDELVPVVVCKACHSVKTLKA
hypothetical protein CDS	CDS	ATGAAAAAGATCATCGTAGGTTTATTGTTACTCATTGCATCACTCGGAACAGCAAATGCGTCTCAAGTTTATGAGTGTGTGTCAGATGTGGTTGTTAAAAATCTGAAAGGTGAAGTGATTTCTGGTCCTAAGAAAATGGCTTCTGTTGTCATTAATAAAGATAACTCCTTTATCCTTAAAAATTCAGGTGGTGCTTTGATGAGTGGCATTCTGCAATACACAGGAGAAAAAAGTAAAGATGGTAGTGCTATGTATGGTTCACAACAGTTTATTGGCACTACTGAAGTAGTAATGATGCGCACAGAGTATCGAGACACTTTAGCTTGGTTTGCATTTCTAAAAAATGATAAAACAATAACGAATGTTCTTACTCTAGAAGCTGATTGTACGCAACGATAA	7033	7431	399	forward	MKKIIVGLLLLIASLGTANASQVYECVSDVVVKNLKGEVISGPKKMASVVINKDNSFILKNSGGALMSGILQHTGEKSKDGSAMYGSQQFIGTTEVVMMRTEYRDTLAWFAFLKNDKTITNVLTLEADCTQR
hypothetical protein CDS	CDS	ATGACTAAAGTGCGACATTATGCTGTAAACTGCAACGATGTTTGGCGTTTGTGTCCTGATGATCCGACAGAAGGCACATTTGTAAGATATGAGGATTATAAAGAGTTATCGGATGCTGTGATCGCATTGTTAACCGATATCCGTTCACGTTATCCAGGACAAGATTTCACTTGCCCTCACATCAAACTTCTTGCTTGTCTGGTAGAAGGTGAGAAAGAAGTGGAAGATGGCTTCAAGCGTGTAGAGTATCAAGGTGAAACTTTAGATGTTCCTGAATTTGTTAATTATATTGCAACAGACTCGGATGGTGATCGTTATGGTTACAGCCATAAGCCAGAGATTCCTGATTGGATTCCCGCTTGGCGTATTTCCGTTAGTACCGGAGACTATATCTTCCTT…	7442	7888	447	forward	MTKMRHYAVNCNDVWRLCPDDPTEGTFVRYEDYKELSDAVIALLTDIRSRYPGQDFTCPHIKLLACLVEGEKEVEDGFKRVEYQGETLEVPEFVNYIATDSSGERYGYSHKPEIPDWIPAWRYSVSTGDYIFLGVGSSKDWRFSLTEV
hypothetical protein CDS	CDS	ATGAAAGAGACATTGCCAGCAGCATACCGTTTGAATGATGAACGTATTTGGGAGTGGACCGACGTTTCTTGTTTTTACCCTGAAATAGTTCAATATTGGCGAGCAAAAGGGTGTGTTGTAGTTATCAACCCTTGTGGACCAGTAGATGAAGATTGTTTGTATCTCAATGGAAAGTGGCACAGTTATTGTCGCTGGCCTTTTGAGTGGATGTGTAAAGAAGATCTCCCAGAGGGTTGGGAGTATCCGAAAGCAAATAGGAGATAA	7893	8156	264	forward	MEETLPAAYRLNDERIWEWTDVSCFYPEIVQYWRAKGCVVVINPCGPVDEDCLYLDGKWHSYCRWPFEWMCKEDLPEGWEYPKANRR
hypothetical protein CDS	CDS	ATGTCTAAAGATTTTGTTGAAGTGTTTGTCAAAGACGAAGAAACTGGTTTAGGCACAGGTTTCATTTGCGAAGAAACTTTTAAGCGTGAACAAGAAAAAGCTATTCTTATGCACCGCTATGATCATGCATTAGAACAATGGAAAAATGCAGAACAAAAATGCAAAAACCTTTACGCAGAAAATAGAAAACTACAAGATCAAATGGAGTTGTTAGCTATCAGTTTACGATCTCTCATTTTGGCTGTAGAAGATGGTTTTAAAAATCCAGATGGTTTTCCTGTGAGCGATATTGAACATGATTTGTATCTTGCTCGTGGTGCTTACTTTTATGTTAAACAGAAGCCTGTAGAAGGAGAGAAATGA	8158	8520	363	forward	MSKDFVEVFVKDEETGLGTGFICEETFKREQEKAILMRNYDHALEQWKNAEQKCKNLYAENRKLQDQMELLAISLRSLILAVEDGFKNPDGFPVSDIEHDLYLARGAYFYVKQKSVEGEK
hypothetical protein CDS	CDS	ATGGAAGAAAAACTGGAACGTATTATCGAGTTAGCCATGTCTATTGGCTACGACGATTGTTTTCTCCAAACTATTGGAGAAACACAGGACGATTACGACTCTTGGGTGAAAGAGTTGGAAGAACTCAAAACTTCCTTGATTGCTGACTTTGCTGAAGCAGAGGATAAAGCAGATCGTTACAACTATCTGTGTCGATAA	8520	8717	198	forward	MEEKLERIIELAMSIGYDDCFLQTIGETQNDYDSWVKELEELKTSLIADFAEAEDKADRYNYLCR
hypothetical protein CDS	CDS	ATGAAAACAAGCGCACGGTTGATGGAGTTTTATAAAATTTATCTAGCATGGATTGATGTTGGTGCTCCTGATGGTAAACCTTTTCGGCGAGATTGCGGTTTGTGTGCCAACTTGTTCGATTATGTGCACGCAGATGGCTACAATCTCCTTATAACAACCTTGTCAGACGAAATGCACTCACAGTTTTACTACAAAGGGTTGAGTCAAGAACTCCCTTTCAATGAGAACTACGATGCATATGTCTTAGAATCAGATGCAGAGGTATGTCACCTGAACGTGGACAGGATTAATTGGGTAAGAGATCGTATTGCAGAGGAGGATGAATAA	9018	9344	327	forward	MKTSKDLMEFYKIYLAWIDVGAPDGKPFRRDCGLCANLFDYVHRGNYNPIITTLSDEMHAQFYHKGLNQGLPFNENYDAYVLESDADACHLNVDRINWVRDRIAEEDE
hypothetical protein CDS	CDS	ATGTCGGATTATAACTGGTATGAACTTGAGGCCGTTTGTCAGTTTTACGACTCAATAGTTCTGCGTGATCGAATCTGTCAAGAATTAAGTCGCCGTGCAAGTGCATTGGCAATCAATGTTAAAGTGCACGATTGGAACGCAGATCTGGAAAAAGAATTGGAATTCCTTTTGGAAACAACCCGTGTCTTCCATAAAGTGTTCCCTGAATGGTTTGAGATGGAGGAATAA	9344	9571	228	forward	MSDYNWYELEAVCQFYDSIVLRDPICQELSRRASALAIRVKINGWNPDLEKELEFLLETTRVFHKVFPEWFEMEE
hypothetical protein CDS	CDS	ATGAAAAAGTTTATTTGCACCCGTTCCACTAACAGTGATATCCTTGTAGGTAAGGTTATCAAAGGAGAACTCTTCCATGCAAACGGTAAGAAATATATTCTGCTGAAAGATTCTTTCAACGGGGAATATCCGCGCTGCACTTTCTTCAATTACAACACTCCATTTGCTTTAGAAGGAGATGCTTGGGACTGGGCTGAACTTCATCCTTTCTGTGAAGATGGACAGACAGAAGAGCAGGAAGAATCTACGGGAAGTTTACGTGATAAACTGCGTAATAAAGCACTGCAAGCAAATTCCCATTTTACTGAAATGGTAGACGCCGTTCTATTAGAGATTGAAGATTGTGCGGAACAAGGGAAGTTTGAAAAATACTTTGAACCTTCCAGTTTTGGTTTGTGC…	10158	10712	555	forward	MKKFICTRSTNSDILVGKVIKGELFHANGKKYILLKDSFNGEYPRCTFFNYNTPFALEGDAWDWAELHPFCEDGQTEEQEESTGSLRDKLRNKALQANSHFTEMVDAVLLEIEDCAEQGKFEKYFEPSSFGLCNNPSSYEQISEQKRGANVVATMLRAKGLDVTLATAEHSIFGIIKHIIISWN
hypothetical protein CDS	CDS	ATGCAAGTTGAAGACCTGATCCACATTCTGAATAAAGCTAAAGAGAAGGGTGCTATCAAAGACTGGAAACGTGAAACAAGTGAAGATTTATCTCATTGTTGCCGAGAGTTTTACATCGAAGGTATTGCTGACGATCATTATACTATCGAATGGTATATCAACTTAATGACTCTTAAGCACGGTTCGTTTGAGGTTTGGTTTGATGACATTGATGTAAATGGTTTTCATCCTGGCTATAAAATCGCTATGCAGTTATCTTATCGTAGAGAAGTTGTAGCACATTTGGGTTTACATAACTAA	10723	11022	300	forward	MQVEDLIKILNKAKEKGAIKDWKRETSEDLSHCCREFYIEGIADDHYIIEWYINLMTLKHGSFEVWFDDIDVNGFHPGYKIAMQLSYRREVVAHLGLHN
hypothetical protein CDS	CDS	ATGCAAGCAGTTGTTAACGAAGCTATTATGAACTTATCCTTCTTGTTAGCTGGTTTAGGAGGTGTTCTCATAGGCTTGGCTCTTATCTGGTGTATTCGTCGATTAATCGGGTACCGACAAAAAGGTGTTTCATGTTTTGTATCTTACAATTTTACAACTGCTTACAGTAATGAGGTTGGATCTGGCAATGCTCAAGCATTTTTACCAACATATCCTCCTACGGTGGAAGATATTCGAAACTTGGAAGTAGAACTTATGGGACTAGGTGATAACTATACATCTCTCGTTATTCAAAATATTTTTCGACTAAAACAGGAGTCGTGA	11033	11356	324	forward	MQAVVNEAIMNLSFLLAGLGGVLIGLALIWCIRRLIGYRQKGVSCFVSYNFTTAYSNEVGSGNAQAFLPTYPPTVEDIRNLEVELMGLSDNYTSLVIQNIFRLKQEA
putative ABC transporter ATP-binding protein CDS	CDS	ATGAAGGCACATTACCCTCATCCCTTTGATCCTAAAAACAAAGCCGTAATTCTTCGTCAGTGGCAACGGGTTTGTCGTACTAAATGTCCAATCAATAGCCCACACAATGTAGACAAGGACTATCTTGGGACATTTGTTGAATACACTTACATAGACAAAAACAAGCGTAAACAACATGTCGAGGAATACTGCTTAAGAGTAGAATGGCTGTAA	11357	11569	213	forward	MKVHYPHPFDPKNKAVILRQWQRVCRTKCPINSPHNVDKDYLGTFVEYTYIDKNKRKQHVEEYCLRVEWL
hypothetical protein CDS	CDS	ATGAAAAAGTTTGTTGTTTACAGTCGTCTTTCTAAACAGAAAAAAGGTGAGGCACAATATGGTATGGAGAGCCAAGAGAACGATATCCGTTACTTCTTAGACTCTGTGCCTGATGCTGAAGTTATTGGTCAATTTTCTGAATACTATTCGGGTAAGGGCGATTGGAAGCAACGTAAGGAACTGGTCAAAGCGGTTGAAATGTGTAAAGCTACCGGAGCAACTTTATTGGTAGCTAAAGTTGACCGCTTGGGTCGTAACAACGCCTCTGTAGCAACTCTTCTGGAGATGATCGATGTTAAGATAGCCATCATGCCAGACGCAGATAAAATGGTTATACAGCTTCTATCTGTTCTGGCTGAACAAGAAGTTAGAGGTATTGCTGATCGTATTAAAAAGGGT…	11640	12311	672	forward	MKKFVVYSRLSKQKKGEAQYGMESQENDIRYFLDSVPDAEVIGQFSEYYSGKGDWKQRKELVKAVEMCEATGATLLVAKVDRLGRNNASVATLLEMIDVKIAIMPDADKMVIQLLSVLAEQEVRGIADRIKKGLAVAKSKGVLLGSANPKTAAARRKGKMEYNSVKADAFAETFRERLEILRDLNTPYKTIAEKFNSKKIATARGGKWDAKTVSRLCARLNIK
hypothetical protein CDS	CDS	ATGAAACAAGAAAATGAATCTGTAGATCACTTAATCATGCTGTCAGCCCTTTTTGCCGGATGGGACGTATTTTTTGAAAATTTGTTCAATTCTGCTACAGATGGTTCCGATTTTATGCGCCAATTTAAACGACGAACTGTTGAGGACTATACCTTCTATTCAGGTCTGATTGAAAAAGGTTACGAAGATACAAATACAACACTCACCATTAAAGTTTTAGATGTGATGTTTAGTGTTATAGATGCTATCGACGAAAGTCTTCCGATCCTAGACAATTGTAATACGAAAGTTTATGTTTACAAAATAGCTCGTGCTTATGTGTCTGCAAACAGTTGTCTTCTTTCCACCCAGATTGCCGTGAACAATCTTGCCAACTTGTTTGATGAAGGAGAAACTTTT…	12320	12742	423	forward	MKQENESVDHLIMLSALFAGWDVFFENLFNSATDGSDFMRQFKRRTVEDYAFYSGRIEKGYEDTNTTLTIKVLDVMFSVIDAIDESLPILDNCNTKAYVYKIARAYVSANSCLLSTQIAVNNLANLFDEGETFYDNRFEV
hypothetical protein CDS	CDS	ATGACAATCGATTTGAAGTGTAAGAGGATTCTTTTAGATTTCTATAATAATTGGTTAGAACACCTCCGTCTCTTTCCAAGAGAAAGTGGTTACGCTGATGTTGGCTTATGCCGAGGTCTGCGTATGTATATAAGTGATGAATTTCGGGCAGAGCATTCTCTAGCATATTCTGTTTATGGTATGCAATTAGCCAGTTTTGAAAACGCTGGCTTAGATACAACTTTCCCATTTAACACAGCAAAATCTTTTGAGCAAGAGTGTAAGGAAAAACGTTGCATGTTTAATGAAAAACGTGTACAGTGGGTTAAGGATCGAGTTAAACAACTGGAACAAGAGTTGGATTTCTTCTATGATGAGGCAGAATAA	12720	13085	366	forward	MTIDLKCKRILLDFYNNWLEHLRLFPRESGYADVGLCRGLRMYISDEFRAEHSLAYSVYGMQLASFENAGLDTTFPFNTAKSFEQECKEKRCMFNEKRVQWVKDRVKQLEQELDFFYDEAE
hypothetical protein CDS	CDS	ATGGATAGACAAACCTTAAAAACAATGGCAGATGCCACTAATTCCCCGTACTTTGAAAAAGTAAGTAAATTGGTAGCTCAAGCCGCAGAGGAAGGATATTATAACATAAACATCCACAACCCAAGTCTTATACTAGAAATGCCAAGTGATAAGAAGATACAAGAAAGTATCTGCGAAGGTATTGTTAGTTACTGGCGCGAGCGTGGGTGTGGTGCAAACATGGCTTTAGACAGTGCAAACATTGTAAGATATATAAATATTTCTTGGGGGTGA	13085	13357	273	forward	MDRQTLKTMADATNSPYFEKVSKLVVQAAEEGYYNINIHNPNLILEMPSDKKIQESICEGIVSYWRERGCGANMALDSANIVRYINISWG
hypothetical protein CDS	CDS	ATGATTCAATGCACTCATATCCAAATTACTTGGAGAGATGAACTTTACCATTTGGGACAATTTACTGTAGGGGAAACATACCCTATCATTAAACATAATCCTAACATCGCAAACTTTGACAGGATGGTTCTTGTTGAGGACGATCTAGGTCAAACTTATTCTTTAGATCTAAAATATCCGTTTTCTTACGGCTACGATTGGATCGTTACTTTTGAAGACGTGGAGGAAAATAAAACAATGAACGAAAAAAATTCTTGGTATTATCGTTGTGAACTGCCGCCAGTAGGTGAAAAGGTTATCTTTGTTCCTGATTTGGAAAGATATTCTTGGGACAGTTCTTATTCTGTTCCTAAAGAAGGCACCGAAGTTGAAGTTATTGCACATCGCACAACTTCGCAT…	13362	13973	612	forward	MIQCTHIQITWRDELYHLGQFTVGETYPVIKHNPNIANFDRMVLVEDDLGQTYSLDLKYPFSYGYDWIVTFEDVEENKAMNEKNSWYYRCELPPVGEKVIFVPDLERYSWDSSYSVPKEGTEVEVIAHRTTSHGNDVAVVFWDDEGAACAGGFVAGNFEPLPDPLKEAILGVASFGLSYTSAQEIVEGILNGTVPNEIFKQIK
hypothetical protein CDS	CDS	ATGTATTACACTGAAGACTACATACTGTATAACTTTTTTAAAGGCTGGTTGAAATGGGCGGAACAAGCTCCTGTCGGAGATTGTGTTTTTCCTTGGGATTCTCGTCAAGGTTTGTGTCGTTGTTTGGAAGATTGGCTTATAACCACAAACTACAACTCAGAAACTAAGAAATCTACATCAAATCGATTAAAAATGTTGTTTGAAGAAGATGGTTTAGATCCAATTTATCCTTTCGGTGAGGAAAGTTTCCACAATGGTCTTTTCCTTGGCACTCAACATTATGATAAAGATCGTGTAGATTGGGTAAAAGAAAAGGTAGCACAGTATGAATGGGGTTAA	14025	14363	339	forward	MYYTEDYILYNFFKGWLEWAEKAPVGDCVFPWDSRQGLCRCLEDWLITTSYNSETKKSTSKRLKMLFEEDGLDPIYPFGAESFHNGLFLGTQHYDKDRVDWVKEKVAQYEWG
hypothetical protein CDS	CDS	ATGAATGGGGTTAAGAATTATCACCGCTGGTTAGAAAGCTATCTTAAGAAATGTGAACTTGGTGTTCCAGGTTATACTTACGACACGGACGAGATCCTTGATGAAATGGAAGTTTGGTTTAAAGAGCCTCGTGAACTATTGGAAAACATTCTAATGGCTTGGGATGGTACGGCACAAAGCATTGAAGGAGGTAGAAATGAGTAA	14350	14553	204	forward	MNGAKTYHRWLESYIKKCELGVPGYTYDTDEILDEMEVWFKEPRELLENILMAWDGTAQSIEGGRNE
hypothetical protein CDS	CDS	ATGAGTAAGAAATTGTTTAATATTCGTGAGAACCGTGATGGATCGTTCTCTGTAGTCAATGAGTTTAACGTTTCGGTTGGGACTTTTATTACTAAACGTCAAGCAGAACAAGTAAGAGATACTTTAAACAAGTAA	14546	14680	135	forward	MSKKLFNIRENRDGSFSVVNEFNVSVGTFITKRQAEQVRDTLNK
hypothetical protein CDS	CDS	ATGTTAGGTAAGATCAAAGCTTTTTTCAAACGTATTGTTGAAGGAAGTCCAACAGAAGGTGCATTAGGAAGATCTCTAACAGGAGAACCACTTGCCATAATTTCTATCAGTCGGCATGGTGGATATTCCATTCGACAAACACCTTTAGGTATAGAAGGTAGTATGCTTTCTTGGACAATATCTCAAGTTGGTGATAACAGACTTGCAGCTATAGCGTTACTTCGTGGGGAGTATGACCACTGTTTATCAGCATCTTGTAAAAAGCACCTCATAGAGCACATTAGAGACAGAGTAGAAAGAGAAGGCGGATACTTCTTCGAAACTAAGAGAAACGAACAAGGAACTCTTGACTTCACTAAGGTTTACTGGGACAATCATACTCGTCAAACTGTTGAACAA…	14698	15117	420	forward	MLGKIKAFFKSIIEGSPTEGALGRSLTGEPLAIISISRYGGYSIKQTPLGIEGSMLSWTISQVGDNRLAAIALLRGEYDHCLSASCKKHLIEHIRDRVEREGGYFFETKRNEQGTLDFTKVYWDNHTRQTVEQLLEERC
hypothetical protein CDS	CDS	ATGTTAAAAGCTTTTGCTGTATACTCTACTGTAGGATTCTTTTATTGGATTATAGTTGTTGTTGGATGTTGGTTGGGTTCTTCTGTTGTGATGGGAGAATGGTTAACATACAATGTATTTGAATGGGATGTAGTTTGTAGATCATTACTTGTTATATGGACTGCTATTGTTTGTTGGATAACTGTTAGTCTAACATTAGATCTATATTGA	15111	15320	210	forward	MLKAFAVYSTVGFFYWIIVVVGCWLGSSVVMGEWLTYNVFEWDVVCRSLLVIWTAIVCWITVSLTLDLY
hypothetical protein CDS	CDS	ATGAGTTCCAATTTTCTATACAAAGCAAAAGATTCACGAGATGGAGAGAACCATTGGTGGTTGATCACAGGAGATGGTGTTATCATCCTACCGTGGGACAGAGAGACAAAAGTTCAAATACTAGAGAAAGTAAAAGGTGTTAGTTTTAATGTTAGTCATGACATAACAACTTTCAAAGCTTTTGCTATGAATCCTAGTCTTGTTGCTGAATGGTAA	15681	15896	216	forward	MSSNFLYKAKDSRDGENHWWLITGDGVIILPWDGETKVQILEKVKGVSFNVSHDITTFKAFAMNPSLVAEW
hypothetical protein CDS	CDS	ATGACTAAAATGTATGCAGCCGTTGATAAGCTGGATGGGTCTGATTCTGTTTTTATTTTGAATAAAATGGGTGTCTTAGTTTATGCCCGAACTTCTCAAAACATAGAACACCAAGTGGAAGCAGCACAAATTTTAGAGCAAATAACCCCTCCATACCTATACTCAAATGTTGAGCGTTTTAACGATGCACTTGGTTTGACGTTAATAGCGGAATGGTAA	15910	16128	219	forward	MTKMYAAVDKLDGSDSVFILNKMGVLVYARTSQNIEHQVEAAQILEQITPPYLYSNVERFNDALGLTLIAEW
hypothetical protein CDS	CDS	ATGGCGAAAATGTTGGAAATTGATAATGTCGTAACAATCACTACGTCCATACCTTGTCCTCCTATGCCTTGCCCCTATTGTGGTGGTGCAGGATATGTTATGGCGGACGTAGGTCAAATTTACGAGTGTAACCCGTGCAAAACCACAGGTTATATCCAAATAGAATCAGAGGAGAAACACTATGAGCCAAAACGCTAA	16131	16328	198	forward	MAKMLEIDNVVTITTSIPCPPMPCPYCGGAGYVMADVGQIYECNPCKTTGYIQIESEEKHYEPKR
hypothetical protein CDS	CDS	ATGAGCCAAAACGCTAAAGAAAAAGAAGTAATCACGGTAATCCGTCAGATGGAAGGTGCCGAAAACAATGCTTTTGTTACTAAGATTCTTCTTAATATCTTTGAAGATGTTATTTTAAACAACCCTAGTCATAAAGATTATCAGTATGATGTTATGATGGGTGCTTTGCTTGAGATTAACAAAAACACTTTTGCTGAATATGAGCAACACATGCTTTTACCAGAGGAAGATCAGGATTATTTGTTATCTGGTGCTTTAAGTGCACAAGAAAATTTCTACCACGTTCTTAATATGGCTTATGCAGATGAACTTGCTGTTTCCCTTGAAGAGCGTATTCAAATGGTTCGTGATGTGATGAATGAACAAATCCAAGAAGTTGAAGACTTGGTAGCAGAACCT…	16312	16761	450	forward	MSQNAKEKEVITVIRQMEGAENNAFVTKILLNIFEDVILNNPGHKDYQYDVMMGALLEINKNTFAEYEQHMLLPEEDQDYLLSGALSAQENFYHVLNMAYADELAVSLEERIQMVRDVMNEQIQEVEDLVAEPLAEIRAAIEKQKGTQS
hypothetical protein CDS	CDS	ATGATGCAAGTAGGTGATGTGGTTTGCCTTAAAGGTGCAAACAAACAAATGACAGTAATAGAAAGTTATGGTGAATCTTGTAAAGTAACTTGGTTCGATGAAAACGGGGAATTGCAACACGCCATATTCGATCAAAAAGCTTTGAGGAAGGTTGAAGAAAAAGAATGA	16758	16925	168	forward	MMQVGDVVCLKGANKQMTVIESYGESCKVTWFDENGELQHAIFDQKALRKVEEKE
hypothetical protein CDS	CDS	ATGAGCCATCCGTCAATATTTTTCTGTTTTGTAGATCTTGAAAACGAGTCTTTAATCGTTGATAGTGAGGGTTACTTCACTTATTGGGAATCCGAGCACGAAACTATAAGTGTAGTGAAAGAAATTATGCAAACCAATCCAAGCCTACCAGCGCATAAGTACGGTATTGCAAAAGTGTTTGTTACTAAAACAGAGTACACAAAAGAGCGAAGCACTTTGTACCATAATATTGAAGTGATTCACTATTTCAAAGATGTTATTTAG	16922	17185	264	forward	MSHPSIFFCFVDLENESLIVDSEGYFTYWESEHETISVVKEIMQTNPSLPAHKYGIAKVFVTKTEYTKERSTLYHNIEVIHYFKDVI
hypothetical protein CDS	CDS	ATGGAAGAGAAGATTTGGGATGGTAAAGATCCTTTAGAAGTTGGACACGTAGCGCGTGTCAAAAAATCTACTACAGGTCCTGGTTTTTCTGGTTTGTATCATATACCAGAAGAAGGTCAGCACGTTACAATTTTGGCTCGTGACAAACAAAACGGAGCAACGCCTGTGTGGATTGTTCGTTGGTATGACAAAGATCTTAACATTTGCTTGTCACCTATTATGGCTCATTTGCTGGAAGCCCCTTGCTCTGAAGAAGCTCTAATTTTTGTTTCGGCTTTTCAGAAAGCCACAGGTTTAACATTAGATGCAAAAGATGTGCAAAAAGCATTTGACATTATTCAGGAAGACAACGATACTACATCTAACGACGAACTGGTTGAAGTTACAATCTTATCTTCA…	17194	17802	609	forward	MEEKIWDGKDPLEVGHVARVKKSTTGPGFSGLYHIPEEGQHVTILARDKQNGATPVWIVRWYDKDLNICLSPIMAHLLEAPCSEEALIFVSAFQKATGLTLDAKDVQKAFDIIQEDNDTTSNDELVEVTILSSADIREIDNCDFPITFKMSQKDMQSSGSCFGIPRWFFDSIKNSTTEGSDYDQDDVLWFLKNREIVLSPLK
hypothetical protein CDS	CDS	ATGGTTTCATTTATCGTAGGTGTAGTTGTAGGCTATCTTATTAACAAATATCAAGACGTTATCACGGCAAAAGTAAAAGACATTTTAGACTCATCTAAATAA	17812	17913	102	forward	MVSFIVGVVVGYLINKYQDVITAKVKDILDSSK
hypothetical protein CDS	CDS	ATGACTAAACGCACTGATTTTAAATGTATGCATTGTGGGAAATCTTTTGGGGATCATCAAGCTCGCACATTCAACTGTCCACGTAAAGGTCGCGGAAATTTTAAAGGTTTTAATCCCGCACATGTTTATTCTCCAGATTACGATAAGCCAGAAGAAGAAAAATTTGTTATTTAA	17966	18139	174	forward	MTKRTDFKCMHCGKSFGDHQARTFNCPRKGRGNFKGFNPAHVYSPDYDKPEEEKFVI
hypothetical protein CDS	CDS	ATGGAACTCGTTCAAGAATTGTATAATGCTTTAGGAGCAAAAGGAAAAGATTGGCCCGAACATGCGCTTATTGCTATAAGAGACTCCGATGGTGAGATTAAGTTTTCAAGCGTAAGTAAAGAGCACATCGTAGAAACAAAACTGGGTATTTACATGCGTGGAACTTATTGCTTATTTAACACCAGAATGGTAGAAGCCCCTGTTATCGAGGATGGAACAAAAGATTGCCCCACAATCGTAACAAAATCTGAATATGAGAAGTTTTTCTACGCTAAGGCTTGA	18152	18433	282	forward	MELVQELYNALGAKGKDWPEHALIAIRDSDGEIKFSSVSKEHIVETKLGIYMRGTYCLFNTRMVEAPVIEDGTKDCPTIVTKSEYEKFFYAKA
hypothetical protein CDS	CDS	GTGTTAAATAAAATCGAAGAAGGTTGTATGGCATTTTTGGTAGATAACCCGTTTCCCTTTATGGTTAAGGTCCATGTAGGAGAGTATTTAGGTTATGACGAATGGGATTGTAGTATCAATAGTGAAATGCACCACTACCAACCAACAATACTTAAGACGGATCAAATGGCGCGTATTACAGTAGAGGATGAATTGATCATTGAGTTATACGAGAGAGCACTACACAAGTAA	18525	18755	231	forward	MLNKIEEGCMAFLVDNPFPFMVKVHVGEYLGYDEWDCSINSEMHHYQPTILKTDQMARITVEDELIIELYERALHK
hypothetical protein CDS	CDS	ATGACTGAAGAAATCCGTGATTACTACCTTGCACATTACGTTTACTACTTTGCCAATGCTACACAAAAAGGGGAAGGTAATCTTTACTTGGCAACAGGACATGGAACAGGTGTTAGGAAATCCAATATTGATAATGCCTTGGCTCAAGTGGCTGCGGGGCTAGAAGACAAACTTCAAACACCTGTAGTCGTAGTGATGCAAAACATAAGTTACCTAGCAAGTTGTACTGAAACCGAATTTAACGCGTCTGAAACGCAATCTAACGAAGAATAA	18825	19097	273	reverse	MTEEIRDYYLAHYVYYFANATQKGEGNLYLATGHGTGVRKSNIDNALAQVAAGLEDKLQTPVVVVMQNISYLASCTETEFNASETQSNEE
NAD-dependent protein deacetylase of SIR2 family CDS	CDS	ATGCCAAGACGAGTAATTTTTGTAAGCGGTGCAGGTTTAAGCGCAGACAGTGGGATTCGAACATTTAGAACAGACACAGATAGTGGTCGTGCTTTATGGGAAGAATATGATTTAGAAGAGGTCTGCGATATTGGAGCTTTCCAAGCAGGTTATCGTGTTAGAACATCTCCAGATCTTCCAGTGGTCGGTGGTGTAGACGAGAACGGTATGGATTTGTATGCCAAAACACACGAATTTTATAACAAAAGACGTGTTGAGCTTAAAGATGTACAACCTAATGCTGCACATATTCAAATAGCAAAGTGGTTTAAGGAATATCCTAACCAAATAGTAAACTTGACAACAAACGTTGATGATCTACTAGAGCGAGCAGGTGTAGACAGAGATTCTGTTATTCAC…	19141	19956	816	reverse	MPRRVIFVSGAGLSADSGIRTFRTDTDSGRALWEEYDLEEVCDIGAFQAGYRVRTSPDLPVVGGVDENGMDLYAKTHEFYNKRRVELKDVQPNAAHIQIAKWFKEYPNQVVNLTTNVDDLLERAGVDRDSVIHVHGYLPEVVYRMHPGDYKTLVDIGYNSINIDDYNWVKPNVVFFGEAAPLYADMAHLFDTLTMQDLVVVVGCSNQVINFNWELFPALSMGTKMVVVNPGVNYEETLLYEDRGVFVYREKAATAFSNEGFIKMVEDHLNK
hypothetical protein CDS	CDS	ATGTTTCAAGTAAATGTCAATGTGCATAATAGTTACTCTGATTGTGAAACGTGTGGCTATAATTCATCTAATGTTATTCGTATTAGTGGCGATTTAGGAGAAGCTTCTTTTGGAGAAGAAGCAAGTTGCTTTAGTGGTATGGATGCAGAATGGAATGATATTGCACATTGGTTAGTGAGCAAACTAAAAGAAAAAGAGAAACCATTTCCTACTCTGCTTGATCGTTCTCTTGTGGAAGATGCAGGTAAAGCATATGCAGACTATGCGTATGCAGACGGGAAATATTTGGAAGATGATAAGGCTAACCATTTGCTTTATGTTTACTATGAAGCTGAATCTGCCTACGATAATTATTACAGCATGTCTAACATCCTACGTCTGTTTGCAGAGTTTGATATT…	19941	20426	486	reverse	MFQVNVNVHNSYSDCETCGYNSSNVVRISGDLGEASFGEEASCFSGMDAEWNDIAHWLVSKLKEKEKPFPTLLDRSLVEDAGKAYADYAYADGKYLEDDKANHLLYVYYEAESAYDNYYSMSNILRLFAEFDIYFEVEFSEDDTYEYDSYDPFEEEECQDE
hypothetical protein CDS	CDS	ATGTCAAATTCAAAACCAGTGGTTGCTTATCAAGTAGATCGTAATGATGGTGAAGGAAGTGTTGTTATTTTCAGTACACACGGTCTTGAGGCTCGTCGAAAAGGTGCATATCGTTTAGAATGTGAGTTTGAAGACTGCACAAGCCACCGTGTCAAACAATTCGATCAATATGCTGATAAAGGCTTCGTCCCTATCAAAGCGTTACTGGAAGATGGTTGGTGGGTATATTCTGCTTTTGATTACTCAAAACTGGAGGAGTCAGCTTCGTGCGCCTCCGAGATCGAATATGATGATTACTATGACACTCTATACCTTCCAGAATGGCTTGTCTTTTCTCCTGATGAGAGAAGTGTCTGGAAAACGTGGGAAGAAATGGAGAGACATGCGTATAGCATCAAT…	20485	21138	654	reverse	MSNSKPVVAYQVDRNDGEGSVVIFSTHGLEARRKGAYRLECEFEDCTSHRVKQFDQYADKGFVPIKALLEDGWWVYSAFDYSRLEESASCASEIEYDDYYDTLYLPEWLVFSPDERSVWKTWEEMERHAYSINEALDRKAWFIEAVKAAYPQFSFCDFTGGPGYITHTASFEFPGSRYKGNVYWDWDENKQPSAQDFRCYVCQGDQEALDKYLQSLV
putative site-specific DNA methylase CDS	CDS	ATGAGTAAAACAGTTTTGTCTATGTTTGACGGATCTGGGATCATGGTGTTACGTTATGCCGAAGCAGGTCACAAGTGTTTTTGTGTAAACGCTGATGAAGGGGATCACGGTAAATACGAGGTTAGGATGGAGCACCCAAACATAACCTATGTGAATGCCTGGATAGATTCTACATTCAACCCTGAAGATCATGGGATACCTAAACCCGATATTATTTTTGGATTTCCACCTTGCACTATGTTAGCAGGTAGTGGTAGCAAACACGAACGCAGCACAGAGGAATTGGATGAAGCTTTAGCTAATATTCGTGTAGTGGAAGCTTTGGGTAACAAATATAATGTTCCTTGGATGATTGAGAACCCAGTAGGTAAACTTTCAACCTTATGGCGTAAACCCGAT…	21138	21821	684	reverse	MSKTVLSMFDGSGIMVLRYAEAGHKCFCVNADEGDHGKYEVRMEHPNITYVNAWIDSTFNPEDHGIPKPDIIFGFPPCTMLAGSGSKHERSTEELDEALANIRVVEALGNKYNVPWMIENPVGKLSTLWRKPDFYFDPYEYGGYLFEEEGSFHPKMPTRDGYTKKTCIWHGNGFVQPVKKPVDHIGCFWGWKSLGGASAKTKQLRSLTARGFARAVFLSNNLLDKEK
hypothetical protein CDS	CDS	ATGTGTGGATATCTTTCAGAAAGTTATTTCAAAGTGACGCATGAGGATTTAGAAAAAGCACGATTGAAACTGACAGCTATTATTGAATACTCTAATACTGTTGATCACAGATTAAAGACTACTAAAGTATCTGTTCCTTGTTGGTTAGGTTTACGGCATAAAATAATGTCTCAACATGACCATGTTGTTCGAGAGATGCATGGTTGGTGTTGGTTTCACGATGTGGCTCTGCATTTTGGTTATATTACAGAAGAAGAGCATAGATTCTGTGAACTAACATATCGTATTCCAACCCTTCACGATTTAGATTTGTGGAAGAAAGCAAACGAGATTTTTCTTACAGAAAGTGATTGGCGTAAAGTTATGGCTTGTCTTGAATGGAGGGGTAATGAGTAA	21814	22209	396	reverse	MCGYLSESYFKVTHEDLEKARLKLTAIIEYSNTVDHRLKTTKVSVPCWLGLRHKTMSQHDHVVREMHGWCWFHDVALHFGYITEEEHRFCELTYRIPTLHDLDLWKKANEIFLTESDWRKVMACLEWRGNE
hypothetical protein CDS	CDS	ATGGTGTTAATTGGTAGCCGTGCATTGCAAATTCATGCTATGGACATGGGAAAAGACTTGTATCGCCCTTGTGTAGATTTAGATTACCTGTGTACAGAACAAGAGTGGGAAGAATTATCAAAAATGTTCTCTCAAGAGGAGTTTGTTGAACTTGTAGAACGTAAAGGAAACAAAGGCCATGTCAAAATGATAGCTGGTGCACATTTGGAATACGATATTGCTTCTCAAGGAGATAGCACAGAAGCTTTGATTAGTTATTGTGAAGATTCTGATGATGTTCGTCGAACTTACGCTGGACATGTTGTTGCTCCTTTAGATGTGCTCTACCTTCTTAAAATGAGTCATCGTTTTAAAAAGGATAGTCCTCACTTCTTTAAAACTATGAAAGATATTCATTTC…	22211	23152	942	reverse	MVLIGSRALQIHAMDMGKDLYRPCVDLDYLCTEQEWEELSKMFSQEEFVELVERKGNKGHVKMIAGAHLEYDIASQGDSTEALISYCEDSDDVRRTYAGHVVAPLDVLYLLKMSHRFKKDSPHFFKTMKDIHFMRSLGAKIPENLKSIYELREKETYTYSHPNLNVKSKDFFKGDGVPYVYDHDSIHEAIAVMDAPAYKSYMKDGSEVMTSKEKFFAQPKHVRLLGVYEEACVLALERSQIPFGEEIGGPTPKQSFIMALSKVCTSITSGWFREYAWENFYVVTKLYENMGENDYVERFKANQHVVKPFEGGY
hypothetical protein CDS	CDS	GTGGAGTCTGAAGGCGAACTGCTGATAAAAAAGAAAGTTAAAGAGATGGAACAAGCACAAAGAAAGTTTCGTAAGGAGATTGAAGAACTTTGTGAACAGTTTCAGGAACAAGCTTGGATAGGTGACTACGGTAACGGAGAAACTTATTACCCTACAGGAACGCCAGCCGCAGATCACTATATTGATTTCATTTGTGAAGATTATGGTGTAGAGTTGGATGAAAATGGTTTAACCACAAGAGGTGTTTGGATCTCTTCTTCCTTAATGTGTTAG	23243	23515	273	reverse	MESEGELLIKKKVKEMEQAQRKFRKEIEELCEQFQEQAWIGDYGNGETYYPTGTPAADHYIDFICEDYGVELDENGLTTRGVWISSSSMC
hypothetical protein CDS	CDS	ATGAGTTATCGTAATGTTGAAGAATTAACTGAAAAAGCCCAAGCTATTATGGCTTTAGTGGACGAACTTACAAAAGAAGCCGAAGATGCTGGTTTTGGTCTTAGTTTAGAAGATGACGCAATCTGTTTTGAAGATTGGCAATCCTCTTCTTGTTATGGTGAAGGTGATGATGGTTTCGTCGTTAATTCTCAAGGCGTTTGGCACAGTAGTAGCTGTTAA	23525	23743	219	reverse	MSYRNVEELTEKAQAIMALVDELTKEAEDAGFGLSLEDDAICFEDWQSSSCYGEGDDGFVVNSQGVWHSSSC
hypothetical protein CDS	CDS	GTGGGAATCGAAGATATCAAAGGTTATAAACCGCATACCGATGACAAAATTGGTAAAGTGAATGCTATTAAAGATGCTGAAGTTCGATTAGGATTAATCTTTGATGCTCTAATGTCTGAATTGTGGGCTGAACTGGATGATTGTGAAGATTTGGAAGAGTCTACCAATATATCCACCCGCCTTGACCAAATTTCAATAGCAAAGACTAAGTTGAAAGAAGCTTCTATGTGGGCCTGTCGTTCCGTTTTCCAACCAGAGGAGAAATACTAA	23743	24012	270	reverse	MGIEDIKGYKPHTDDKIGKVNAIKDAEVRLGLIFDALMSELWAELDDCEDLEESTNISTRLDQISIAKTKLKEASMWACRSVFQPEEKY
hypothetical protein CDS	CDS	ATGACGACCAAGTTTAAAACAGTAGAAGAAGCTGTAAAAGCAGCTTATGAGGCTTTAGCGGAAGCAGAGCAGTTAGCAGATGAGACTGGTAAAGGTTTCCGTTTCTCCCCTGAATATGGGATGGGTGGTTATTATGATCCAGAGGATGAAAATGAGAACACTGGAACAAATTGGCATCCATCTTCTTTAAGTTGTTAA	24024	24221	198	reverse	MTTKFKTVEEAVKAAYEALAEAEQLADETGKGFRFSPEYGMGGYYDPEDENENTGTNWHPSSLSC
hypothetical protein CDS	CDS	ATGGCAGAGTTCAGATCAGTAACAAGTTTTGAAAGTAACTTCGTTACCGCTTGGGAAGCTTGGGATGAAATGGGTGTTGGGGAACTTTATTTTTACAATGTAACACTACGTCCAGAGTATGCTTACCTGGTACCAGAAGGAACAGTTCAAATTGGCATGTATCTGTCTTCTCAAGACGGTGTTGTTCAATTTGAGTTTTATTCAAACACAACGGACAACGAATTTACATATCGTGCATTTCATGTCAACATGTCTTTAGGAGAGGAGAAATTTTATGACGACCAAGTTTAA	24205	24495	291	reverse	MAEFGSVTSFESNFVTAWEAWDEMGVGELYFYNVTLRPEYAYLVPEGTVQIGMYLSSQDGVVQFEFYSNTTDNEFTYRAFHVNMSLGEEKFYDDQV
hypothetical protein CDS	CDS	GTGATTCCTAAACGTAAACGTGGTGAACAAAGAACAAACTTGGCAGAAATCTTAGATTACAACATGGTTAATGATGTGACAAAAGAAATTCTGCCTGTTGTAGAAGATATTCTTCAAAGAGGGTTACGATTCTGCTCGGATCGGGTGCATTTCATGTGGACACATAAAAGTGACTCCGCTTTGAATTTCTATCCTTTGGATTATACTCTGAACAATACAGAGATGAAAGATATCAACAAATACTTAATGGGATATAAAGATATAACCGAAACCGTTCTTGGAGAATTGGCAGAAATCTTGGCTAACGATATCCTTAGAAATATTAATAAGGCTCTTGACAGAAGCCCAGCAGGAGTAGTAGTATCTTTTGCTGTGCCAGATATGGTTAAATATGAGTCT…	24474	24986	513	reverse	MIPKRKRGEQRTNLAEILDYNMVNDVTKEILPVVEDILQRGLRFCSDRVHFMWTHKSDSALNFYPLDYTLNNTEMKDINKYLMGYKDITETVLGELAEILANDILRNINKALDRSPAGVVVSFAVPDMVKYESTIPNKAYAFLRRDVRGNVLEMESNYKIEEVLWQSSDQ
hypothetical protein CDS	CDS	ATGGCAGAACTGTTCTATACGGGAGTTGGAAGTAGAGACATATCCGAAGAAGAGTGGGCTTTGATGGTAGGCATAGGGAAATGGCTTTCAAACCTTGGGTTTAAATTAAGGTCTGGGAAGGCAGAGGGTAGTGATTCTGCTTTTGAAACAGGTGTCCAAGAGTCTGAAAATCCTACTAACAAGGAGATTTATGTTCCTTGGGAAAATTTCAAAGGTAATCAGATTCCAGGTGATGTTATTGTTCTTGCAAAACCAGATACAATGAACTATGCTATCTCTGTGCAATGGATCAAAGATGTTCACCCAGCTTATGAAAAGCTTAAGCAGGGTGCTAGAAAATTGCACCAACGTAATGTGCATCAAGTGTTAGGTAGAGATTTGGAAAATCCTGCTCCATCC…	24976	25557	582	reverse	MAELFYTGVGSRDISEEEWALMVGIGKWLSNLGFKLRSGKAEGSDSAFETGVQESENPTNKEIYVPWENFKGNQIPGDVIVLAKPDTMNYAISVQWIKDVHPAYEKLKQGARKLHQRNVHQVLGRDLENPAPSCFLLACANTDKHGDAKGGTATAWKIAKANNVPCLNIRGKTKQEIYDFLRPLVMRAITSDS
hypothetical protein CDS	CDS	ATGTATAAGATTACAATTATTCAAAGTGTAGGTAATATCCGTAAAGAAGTTATCTTAGAAACAGAAGATGTTAATCTTGTTCGTGAGATTGTTCTTAAGGAAGATAACCTGCAAGCTGTAGAATCAGATGCACCGAATCTTATGGTGGATCAAGAATATTCTGAACTTCGTCGTATTTTTGAAGAGATTCAGAAGAAAGAAACACAACCGACCATAAAACCTTTTGGTCCTTATGATCCGAGCAATCCTAGCAGTCCTTGGATCATGAGAAATACGGAACCGTATACACCTTTTGAAATTACTTGTTGA	25565	25873	309	reverse	MYKITIIQSVGNIRKEVILETEDVNLVREIVLKEDNLQAVESDAPNLMVDQEYSELRRIFEEIQKKETQPTIKPFGPYDPSNPSSPWIMRNTEPYTPFEITC
putative serine/threonine protein phosphatase CDS	CDS	GTGATCATACACAGAGAAATTACTGTTAAAAGCGATCAAGATCTTTTTATAATTGGAGATCTACACGGTTGTTATAATTTGTATGAAAAAGGAAAGGCAAAGTTAGGTATCCGAGATACAGATGTGGTTGTATCTCTAGGAGATCTTACTGACCGTGGAAAGCAAAACTTTCGTTGTGTTTTAGAATTTACTCGTAAACACAATCGCTACGCTATTCGTGGCAATCATGAAGACATGATGATTAAAGGTATGCTGGAAGGAGATCGTAGCTACTACGAGTGTTGGTATCAAAATGGAGGATATACGGTCTTTGAAGAATGTGGTGAAGAAGGAGCTACAGCCTTAGCAATGATGACAGAAGATTTACCTGTTGTTCTCATTGTTAACTACAGAGGCATG…	25873	26616	744	reverse	MIIHKEITVKSDQDLFIIGDLHGCYNLYEKGKAKLGIRDTDVVVSLGDLTDRGKQNFRCVLEFTRKHNRYAIRGNHEDMMIKGMLEGDRSYYECWYQNGGYTVFEECGEEGATALAMMTEDLPVVLIVNYRGMKLAFIHGGYPSSLEYLPVTDIPEYITKMTKTQENRFAEALMWDRDMVDCAKEGMKLPVVMGVDYVFHGHSYVKTPIINANRVYMDTGSVFNNNLTFAYFDMDGGLQFYSTLEED
hypothetical protein CDS	CDS	ATGGAAATTACTACAGAACAAGCCCTTATCGACGAGGGTCGTAAAATCTTAGAAAAGTATTTAGGGGAGATTCATAAAACCCCTGGCTATTTGGGTTGGAGAATTGTTGAAGCTGTAGATTTCCTTCCTCGTAACAGTAAAAACGTCGAAATGCGATCTCTTTTCTTATTAGTAAAGGTGGATGGGGATACGCCTTTTAAAGATGCCGCAGAACATATTGAAAAAGTTGAAGAGAAAGCTTATGCAGAATTTGCCGATCTTGTTTTAGAACAAGAGATTGAAGGAAAGGTGAATATTTTTATTTTCTTAGATTTTGAGGAGGATAAGTGA	26613	26942	330	reverse	MEITTEQALIDEGRKILEKYLGEIHKTPGYLGWRIVEAVDFLPRNSKNVEMRSLFLLVKVDGDTPFKDAAEHIEKVEEKAYAEFADLVLEQEIEGKVNIFIFLDFEEDK
hypothetical protein CDS	CDS	ATGCGTTCAACTTTCACTGGCAAAATAAATGCTGGTTTGATTTTTACAGCAGTAAGCATTCTTAGCAAAAAGTTTAAAGTTGTTAACTTACCTGTGTGTGTCGATTTCGATCATGTTTTTGATCCTTCGAACCCCACTCGTTGCATAGTAAGGAGCAATGTTGAAAACCCAACAGAAAATCTTTTTTATGTAACAAAACCATCTCAAAGCATACTTAACCAGGTTGAGGCGAAATTGATACCTAACGGTAAATATTACTCCTTTTTACCTTGTAAGTCGGTTGAAGTAGAGAATAGCAATACTTTCGCTAATAACTTGTCTGTATTCGTTTTCTTTGTTTCACAGGAAGACGAAACAGATGAAATGGTAGCAACAGTGAGATCACTTTATGACTCTTTA…	26953	27525	573	reverse	MRSTFTGKINAGLIFTAVSILSKKFKVVNLPVCVDFDHVFDPSNPTRCIVRSNVENPTENLFYVTKPSQSILNQVEAKLIPNGKYYSFLPCKSVEVENSNTFANNLSVFVFFVSQEDETDEMVATVRSLYDSLGVVYSQQVCENNKACVDFIINGICVCRVESFWLHDTYVTVAEVISEPRFSHAVSLII
hypothetical protein CDS	CDS	ATGCAGAGCGGAGAAGAACTTTTAGAGAAACAATTCTCAACGCGTCAACAAGCTTTAAGTTATATGGTTTTTCTAAGCAATCTTGATGTGAATGAGATACTTTTACGGCGCGAAGGTAATTTCTGGAGCGTTAAATATCATGCAACAAGGTCTGTAATCTACCTGGAAGAGGCGGAATTCTCTTTGGTAGAATGA	27540	27734	195	reverse	MQSGEELLEKQFSTRQQALSYMVFLSNLDVNEILLRREGNFWSVKYHATRSVIYLEEAEFSLVE
hypothetical protein CDS	CDS	ATGGCTTACAATTATTACTGCATTTATGCACATGAAAAGAAAAAAGGTGACACTGGGACTAACGTTTATGCGGAGTCCGAATCTCATGCAAAAGAGATTGGTGCTATCCTTTTATCACGCTGGACTGGAAATAATTACAGTGCAGAAGATATGTTTGCAGAAGTGGATTCTAGTATCCAAGAAGACAACATAACAACTACGTGA	27780	27983	204	reverse	MAYNYYCIYAHEKKKGDTGTNVYAESESHAKEIGAILLSRWTGNNYSAEDMFAEVDSSIQEDNITTT
hypothetical protein CDS	CDS	ATGGGTAAACTAATTATGACAGTGGCTATTGATTTTGATGAAGTAGATGAAAGCCTCAACCTTTCACTTTCTACTGACGTAGATGGCGAAATGGATAATATTGAAGCAGCTACTGCTCTTTTCTTCAAAAAAGCCATTGAAGTTTATGCCGAACATGCTGCAAATCAGGCAGTAGATTACGGTGGTATCGTGCGAGCTTTAGTTCACTCTACCGAGGGCAATGACTGGGAAGATTAA	27983	28219	237	reverse	MGKLIMTVAIDFDEVDESLNLSLSTDVDGEMDNIEAATALFFKKAIEVYAEHAANQAVDYGGIVRALVHSTEGNDWED
hypothetical protein CDS	CDS	ATGGCATTAGATTATGATCGCCCAACGAGCGATTATTATCCGACACCGCAAAAAGCAATCAATAGTTTGTTTAGTGTTATAGATTTCAAAAATCTAAAGGAAGAAGGTTGGGTTTTTGCAGAACCTTGCAGAGGTGAAGCTGAAGCGATTTATCGCCATTTTCCTGAAGGTTCAGAATATTGCGAACTTGAAGAAGGTAAAGATTATTTTAGTCATGAATGGGAAAATAGTCCCGACATTATAATCACAAACCCTCCATTTAAGTTAGCAATGGAGTTCTTGGAAAAGAGCTTAAAAGAGGCGGATGTTTGTATTTATCTTCTTCGGTTGGGCTTCTTGGAGTCAAAGAAACGACGAGAGTTCCATCAAAAGAATCCACCAACAAACCTTATAGTCCTT…	28232	28741	510	reverse	MALDYDRPTSDYYPTPQKAINSLFSVIDFKNLKEEGWVFAEPCRGEAEAIYRHFPEGSEYCELEEGKDYFSHEWENRPDIIITNPPFKLAMEFLEKSLKEADVCIYLLRLGFLESKKRREFHQKNPPTNLIVLSERPSFVAGGTDKTAYAWYVYDPKNRLGLSQPFYFV
hypothetical protein CDS	CDS	ATGTTACAAGTTCCTGCTAAGTTTGTTGAAGGCGCTATCCACTCTTACCGTCAAACATGTAAGAGAGCAAGAAACTGTTTAGATGGTCTGGTGGCAAAAACCTATACTGTTGAAAAGAAAAAACGTTGGTTTGGCAAAGATGTTTACGAAGTTAATATTTTTGGTGAACATAAACTAAACCACGATACTCCTGAAAACATGTTAGAAATATTTCTAAGAGATGATAAAATATCTCCTATGGATTACCAACTTTTAAAATTTTATGATTCTTCTTTGGCTATTGATAAGTTTGTTGAAGATATTCTGTCTAGAAAAACAGATAAAAACACTTATCCTCTAGAGGCTGATCAAATAGGATTATTAAACGAGATTTCATCTTTTAAAGAGTTGGATAATATT…	28725	29159	435	reverse	MLQVPAKFVEGAIHSYRQTCKRARNCLDGLVAKTYTVEKKKRWFGKDVYEVNIFGEHKLNHDTPENMLEIFLRDDKISPMDYQLLKFYDSSLAIDKFVEDILSRKTDKNTYPLEADQIGLLNEISSFKELDNITKEEILDGIRL
ATP-dependent protease subunit CDS	CDS	GTGACGACAATTATTGCGACCAAAAATAAGATTTTGAGTGACGGTAAGGTAACTTTTGGTGGACGTGTAGATTCTATTAATTTCAAAAAGGTCCGAAAAATTGGAGATTACCTTGTAGGTGGTGCTGGTCGTCTGACCTCCGTGCTTTCTTTCTTTCAATGGTTTGAACAAAATCTACAGTGCGAAGCAGCACGTGATGCTGTCCCTGGTTTGATGATTCACTCTGATCCAGATAAAGAAGATGAAGAGTTTATTGCACTTGTTGTTCATCCAGATGGACGTATTTTCCTGCACGAAGGTAACAACCCAACACGTGCATATCCGATTGATGAAGAATATTATGCGGTAGGAAGCGGGTCAGACTTTGCTTTAGCTGCTCTTGATGCAGGAGCAACACCA…	29205	29897	693	reverse	MTTIIATKNKILSDGKVTFGGRVDSINFKKVRKIGDYLVGGAGRLTSVLSFFQWFEQNLQCEAARDAVPGLMIHSDPDKEDEEFIALVVHPDGRIFLHEGNNPTRAYPIDEEYYAVGSGSDFALAALDAGATPEQAMEVAKKRDAFSGGETFIEEQDEIIELTDDDLENFSKEELINLLKFGNPYGEEEPRNVAGNEADTEEKSVAENNLTSKSENINLVNVADFEGTAI
hypothetical protein CDS	CDS	ATGGGTGTAGCAACAATAGCTATCGGAAGAAGCGGTATAGATGAGTGCTATCAAACGGGACTCGTAAAACCTAACGAATTTCGTCAAATTTGTGTAAACCATATTGAAAAAGAGATTGCTCTTACTTTAGAGAATATGACCCTCCGAGATAAACTGGAAATGTTTAAATGTTGGTGTCTAGGAGAAGATTGGCTTTTAAACCATTTTCAAGAACTTTCTGATAGTAAAGAAAGCTTGTTTGATTGTATAATAGGAATAGCTGGCTCCGATCCTAGCCTTCTGCACATAACAGAAGAAGAGGCGAAGTTACTGTTCTTAAGTAATTTGTTTAATAAGAAAGCACTGCTTGTTCGTGATTGCAGTGATCTTCTTAATAACCCGCTCGCAACGTCTGATCAA…	29897	30397	501	reverse	MGVATIAIGRSGIDECYQTGLVKPNEFRQICVNHIEKEIALTLENMTLRDKLEMFKCWCLGEDWLLNHFQELSDSKESLFDCIIGIAGSDPTLLHITEEEAKLLFLSNLFNKKALLVRDCSDLLNNPLATSDQIFVDKETLRAIEYICKYVNGGKAVLKTLTEEEE
putative PhoH family protein CDS	CDS	ATGGGAAATAAAACCGCAGCTAAAACACAACGGCAGAAACTGGCTAATTCAGCAAAGATTGAAAGCCGTTATGCAGCAAAAGCGGTAGGTAATGACGATTACCGTTTAGATGAATTTATGCCTGAAGGGGACCAAAATAAGATTGTTCAAAGCATGATCTGGAATGATCTGACTGTTGTAAATGCTCCGGCAGGGACTGGTAAAACCTCTGTTGCTTTATGGAAAGCTTTGCAGATGCTTCGTTCAGGAGACTTCCGTAAACTACTTTTTATCAAGAACCCTACTGAAGTCGGAGATGACCAGATTGGTTTCTTGTCTGGGGATAAAACAGATAAACTAGCAGCACACTATGAATCTACAAAACGTATTTTCCAGCAATTCATGACAGCCAACAAATTG…	30433	31191	759	reverse	MGNKTAAKTQRQKLANSAKIESRYAAKAVGNDDYRLDEFMPEGDQNKIVQSMIWNDLTVVNAPAGTGKTSVALWKALQMLRSGDFRKLLFIKNPTEVGDDQIGFLSGDKTDKLAAHYESTKRIFQQFMTANKLENDIGSGKIELNIPNYLLGATLDNTIVIIDEAQLMSTETLKLLIERAGINTHVIVLGDVRQTYAIKKRSNGLHQILELLYPENEEGVREPIVDFIGYVELTTDDNKRGRLSKLITDVFI
putative lysozyme CDS	CDS	ATGGCTAAAGTAGTAGATGAGTTTGATATGCTACGAGTCGATGAAGGACTGAAGCTTACTGTTTATCAAGACCATCTTGGTTATTGGACAGTCGGCATAGGACACCTTCTGACTAAAATAAAAGATAAAGCAAAGGCTATTCAAATCTTAGATAATCTTCTTGGTCGTAAGACTAATGGAGTTATCACAGAAAAAGAAGCCCGTCAAATCTTTGCTGACGATGTTGCAAAAGTGAAGAAAGACATAAAAAACAGTACTATCTTATCACCAATCTATGATAAGGTTAGTGATACTCGTAAATTGGGAATAATTAACATGGTTTTCCAGTTGGGGTTAAAAGGTGCTGAAGGGTTTCAAAATAGCTTGACTTTAATCAGCAATGCATATTATACTCAAGCA…	31229	31729	501	reverse	MAKVVDEFDMLRVDEGLKLTVYQDHLGYWTVGIGHLLTKIKDKAKAIQILDNLLGRKTNGVITEKEARQIFADDVAKVKRDIKNSTILSPIYDKVSDTRKLGIINMVFQLGLKGAEGFQNSLTLISNAYYTQAGKNMRKSRWYSQTPNRAERVIKVLTSGTLDAYN
hypothetical protein CDS	CDS	ATGAAAAGTAAACAGAAACGTAAGATCTTTTCTCGTGCTTTGGCAAATGAGCTGAAGTCCAACATAAAGAAAACGAAACCAAAACGTGAAACTTCTCCAGAACATCTGTTGTTTAACGAGTTGGATCACGGAGTAGGAGACGACGAATAG	31737	31886	150	reverse	MKSKQKRKIFSRALANELKSNIKKTKPKRETSPEHLLFNELDHGVGDDE
putative glutaredoxin 1 CDS	CDS	ATGGAATTTGTAATTTTTGGTAAACCTAACTGTCAATTTTGCGAAATGTCAAAACAACTATTAACCATGCGCAATAAACAGTTTGAATATTTAAGTCTTGATCAAGACTATGATTTAGAATCAATGACTAAAACAGTTGTTGATCTTACCGGAGTTCCTCCACGCACATTTCCACAAATTCTGTCTGAAGTGAACGGGGAGGTAACATACGTAGGCGGTTTTACCGAACTGCGTGATCTCATGGCTCAAATTGCGGAGTAA	31892	32152	261	reverse	MEFVIFGKPNCQFCEMSKQLLTMRNKQFEYLSLDQDYDLESMTKTVVDLTGVPPRTFPQILSEVNGEVTYVGGFTELRDLMAQIAE
dTDP-4-dehydrorhamose reductasse CDS	CDS	ATGCTAACATATCTGGTATTGGGTGGTAATGGACAACTGGGACAAGCTTTACGTAAAGTGGTTCCTTCAAACGTATCTTTAATTTATCCTAAAGAACGTGTAGATATTACAAATTTTGAAGCTGTGCGAAACGCTATTGTTGAAGATTATGTAGACGGTGTTATTAACTGCGCTGCTTATACGGCTGTAGATAAAGCAGAACATGATTTTGCTACTGCTTTGGCTGTTAATGCGTATGGACCTGCAAATATTGCGGCAGTGTGCAGCAAACTTAAAATTGATTTTGTGCATATTTCTACAGACTATATTTTTAATTATTCTCATCCTATTTTTGAAGATACTACACCTAACCCAATAAACAATTATGGGTATACGAAAGAACTTGGTGAAAAAATGGTG…	32152	32994	843	reverse	MLTYLVLGGNGQLGQALRKVVPSNVSLIYPKERVDITNFEAVRNAIVEDYVDGVINCAAYTAVDKAEHDFATALAVNAYGPANIAAVCSKLKIDFVHISTDYIFNYSHPIFEDTTPNPINNYGYTKELGEKMVRGVNPNAYIIRTASVYSEFGNNFLKTMLSRYNDGQRDFIIVADQFSCPTYAPDLAEAIFEVLKTGWSRSVKTYHFAGSHLISWAEFAEKILTQMPEPVKISAVSASTYNAPAARPVKSQLVTSHYLTKSDLNKGIEQSLAVLLNKER
putative dTDP-4-dehydrorhamose 3,5 epimerase CDS	CDS	ATGAAAGTAGAAAAAACAAAAATTGAAGGTGCGGTAATTATCAAACCAGACGTTTATAAAGATGATCGTGGTTTCTTTTTAGAAACATACAATGAACAAAAATACGAAGATATCATTGGTAAACAAACTTTCGTTCAAGATAATATGTCTAAATCAAACTTCGGTGTTTTGCGAGGAATGCACTTTCAAACAAACAATCCGCAAGGTAAGCTTGTTCGTTGTGTAAGTGGGGAAGTATTGGATTTCGCTGTAGACTTACGTAAAGATAGTCCAACTTACGGTGCTTGGGACGGTGTTGTTCTTCGTGCACGACACCATACGCAGTTTTGGCTTCCCCCTGGTTTGGCACATGGTTTTATAGTTTTGAGTATGGACGCTATCTTTGAATACAAATGCACA…	32988	33554	567	reverse	MKVEKTKIEGAVIIKPDVYKDDRGFFLETYNEQKYEDIIGKQTFVQDNMSKSNFGVLRGMHFQTNNPQGKLVRCVSGEVLDFAVDLRKDSPTYGAWDGVVLRARHHTQFWLPPGLAHGFIVLSMDAIFEYKCTTPYDPSSEQSLRWDDPDIGIDWGFDMIFDEGFKPILSTKDAMAKSFQQLRSEGVC
hypothetical protein CDS	CDS	ATGGGTATTGATATCGAATGGCGTATGTTACAGGGTGCACCTTTTAATAAGTGGGAAGAGGCTGTAGGAGAAGATCCTAGGATTGAAGAAGAATTTGACGGAGATTTTAACTGGTTCTTACAAGAAGGTCTGGACTTAAGTCGCATCTCTCCTTTCTACGATGCTGATGAGTCTTATTGCATATATGGTATTTATTTAGAAGGCGGAGAAGGAAGCGTAGCTGTAGATCTTGAGCAATTAAATGAGAATGCAAAAGAAGCCTATGCAGAGCTACTTGAAAAATATAACATTAAAACGGAAACTATTATTTCTCAACATGTCTGGTAA	33564	33890	327	reverse	MGIDIEWRMLQGAPFNKWEEAVGEDPRIEEEFDGDFNWFLQEGLDLSRISPFYDADESYCIYGLDLEGGEGSIAVDLEQLNENAKEAYVELLEKYNIKTETIISQHVW
hypothetical protein CDS	CDS	ATGGAGAGTGAAAAAGAGTATGTCCGAATTCCACGAGAATTAACAGACCACATTGCAGAAGCAATAGCTTTCGAAGCTAGATGTTGTGGAGGCATTGCTTACGATATTTATGAAGCAATTATTAAAGCTGCTCAAGAAGAGGAGGAGATGAAAAATGGGTATTGA	33880	34044	165	reverse	MESEKEYVRIPRELTDHIAEAIAFEARCCGGIAYDIYEAIIKAAQEEEEMKNGY
hypothetical protein CDS	CDS	ATGGCTGAAAAACTTATTTTTTGTCCTGTGTGTGGTGGGACTGGACAGATGGAAGTGGAAATTATGGTAACATTTCCTTGCCTGAATTGTCATGGTGAAGGACGAGTAGTAGTCTTTGAAAAAGCAGGGTCGGAGGTAGAAGATGGAGAGTGA	34034	34186	153	reverse	MAEKLIFCPVCGGTGQMEVEIMVTFPCLNCHGEGRVVIFEKEGLEVEDGE
hypothetical protein CDS	CDS	ATGATTTTGAGATGTGTTGGTATAATCGACACATTCAAAGACGTTTTTGACAAAGGGGCTTCTTATGAAGCCTCCGAAATGAAGAATGGTTTTTGTGATGTATTCGGTAAACGCCTGAAGAAAAACGGCGATCCTTGGCTAGGAGTTATGTCTTGTGGTCATATTATTGTAAATGGTGTTGCCAAGTTTGAAATAATTAAGGAGGAATAA	34186	34395	210	reverse	MILRCVGIIDTFKDVFDKGASYEASEMKNGFCDVFGKRPKKNGDPWLGVMSCGHIIVNGVAKFEIIKEE
putative ribonucleotide reductase of class Ia (aerobic) beta subunit CDS	CDS	ATGGCAGCAATTAATTTACACAATGAAGTTTACAAAACAGGAAAATATCCAGTATTTTTGGGGGAGCAATTAGGTATCTTTGATTCTGTTAACGTAACTTATCCAGAAATGCACAAACTCTACAAACTTCAAAAAGCACAAGATTGGGATGAAAACGAAGTTAATCTGGATCAGACACGTAAAGATTTCGTAGCTTGTTCTAAAAACAACTATGATGTTATGATTAAAAACTTATCGTTCCAATGGGAAAATGATTCTCTTGCAAAATCAATCATCACTTTGTTCTCTCCATTCTTGAGTAACAATGAAGCCTGTGCTATGATGATGAAGCAGAGTGAAATGGAAGTTCTTCATGCGTTAACGTATTCTGAAATAATCCGTCAATGTACTCCAGATCCA…	34395	35480	1086	reverse	MAAINLHNEVYKTGKYPVFLGEQLGIFDSVNVTYPEMHKLYKLQKAQDWDENEVNLDQTRKDFVACSKNNYDVMIKNLSFQWENDSLAKSIITLFSPFLSNNEACAMMMKQSEMEVLHALTYSEIIRQCTPDPIEVINQIMINDKIFNRMGIIADIMGQLEEAGHKYALGLIEANDELRLLILKGMVALIGLEGIQFISSFSATFAMAEQQLFVGACKLIQKIMLDEILHVKMDYAVIDALMHDPIWRKIYEDNIEELTLILDTVVEQEEQWCDYLFSEGRFIVGLNAELSKQWVYFNAAPIYRRLKMKAKFKAPKHSPLAWMEKWLNPDLIQSAAQEIQLTNYKLNSANKDLSDDEELDF
putative ribonucleotide reductase of class Ia (aerobic) alpha subunit CDS	CDS	TTGATTCGTTTTGTAACTAAATCTAACGGTAAGACAGAGGAGTTTAATCCAGAAAAACTTCGCAAGTGGTCTGAATTTGCAGCAGGTAAACTAAACTGGTCTGAAATTGAATTAGAAGCTGTGAAGCGGTGTTATGACGGTGTGTCTACACGTGATCTGCATAAAGCAATGATTGCAGCGTGTATTGACAAGAAAACACAAGCTTACAGTGATATGGCAGGAAGACTTCTTCTGGGTATGATTTACAAACAGGCTCATGGGGGATACCACAGTATCCCTTCACTGAATACCTTTTATCATGATATGGTAGAACGTGGACATTGGGCTAAAATGGATTATACTGATGAAGAGATCAAAGAAATCGGTAAGATTGTAAAGCATAATAAAAATCTAACTTAT…	35525	37765	2241	reverse	MIRFVTKSNGKTEEFNPEKLRKWSEFAAGKLNWSEIELEAVKRCYDGVSTRDLHKAMIAACIDKKTQAYSDMAGRLLLGMIYKQAHGGYHSIPSLNTFYHDMVERGHWAKMDYTDEEIKEIGKIVKHNKNLTYGYSVLRQMVDKYLIRDAVNDVVHESPQFLFIGIAMKVMEIQPKERRIEDIKKLYTYVSDLKINLPSPYLTTLRTPIKGSASCCLFRADDTAESLAIANYLAHEYTLNNAGIGVNLQTRATGQGVKNNRIIHGGLLPYLKWMEDSVGASKQASRGGSATVTFTILEPDFDDLIRLKNPTTPIDKRVDKLDYSIVVNRSFLRRAAKNEDWMLVSCDDAPELYEALYKSEEEFDAVYDKVSRRRIKKKFVKARDLLTEIIVQRAETGRI…
hypothetical protein CDS	CDS	ATGAGAGGGACAATGACTGATAATAAATATGAAGGCTGTGAAATCGAAGTCTATTTTGATGAAACTGTTGGTTGTAATGTAACTGTAATTCTAGACACTTCAAAACGTTTATCTCCTAAAAGACAAGAAGCAGACCGTCGAGCAAAAGCAAAAGGGTTTGATGACATAACTCATTTTGAAGGTTTTCTATATGCTAATGGACTTTTTAATGAAATGAAGTTCGGTTATGATGTAGATGTTTTGAATATGCATTAA	37782	38036	255	reverse	MRGTMTDNKYEGCEIEVYFDETVGCNVTVILDTSKRLSPKRQEADRRAKAKGFDDITHFEGFLYANGLFNEMKFGYDVDVLNMH
hypothetical protein CDS	CDS	ATGTCATTAGTAAATACTACAACTTGGGCTACCGTAAGCATGTCTACTGTAATGTCTACCCCTATCTGGAAACTAGAATCAAATAAACACAATGGCAATATCCCACACGAGAAACAAAATGCTGTTATTAGAGCGTCGCTTGTAATGCTGGGTATGGCTGAAGATTCACACTATTCTGTTGAGCGTAATGTGAATATCCGAAGCAATAACGATAAGCGAGTAGTGTTTGCAAATACAACGCTTTTCACTTTCCCTGTTTCACCTAATTGTGGTTTTAAACGAATCTATCAAGAAAATGATATTTTTCATTTTGGTGATGAAGAATTTACAGGTTGGGGTGCGTCACATATTAAGATGGATGATTTCGGTAACTCTTATGATCCTGCGAAAGCAGATGAT…	38033	38443	411	reverse	MSLVNTTTWATVSMSTVMSTPIWKLESNKHNGNIPHEKQNAVIRASLVMLGMAEDSHYSVERNVNIRSNNDKRVVFANTTLFTFPVSPNCGFKRIYQENDIFHFGDEEFTGWGASHIKMDDFGNSYDPAKADDTNQ
putative thymidylate synthase CDS	CDS	ATGACAAAACAGATTTCGGCTAGTATTATTGCGCATTCCATCACTGAAGACGGAAAAGAGATTGTAACTTTTGAACTAGAATATCCACGTATTATTCATTCAGAATTGATGACTCACCGCCTGTTCAGTCGTAATGCTGCTTCTAGCCGTGCTATACCTGTTAAAACACTGATTGAAATGGTGCGAAATCAACCTGCTCGTCCTTATCGTTTTGGGGCTAACCAGCCTGGTATGCAGGATAAAGGTGTTGATCATGACGCTCTTATTGATGCAGGTTATACTGCTCAAGAGTGGTGGGATCTTGCCGCGCTTAGTGCAGCACGTTTTGCAGAAGAATTCTCTTTGGCAGGGTACCACAAACAAGTTGCAAACCGTCTTCTGGAACCTTTCCAACGAATT…	38542	39540	999	reverse	MTKQISASIIAHSITEDGKEIVTFELEYPRIIHSELMTHRLFSRNAASSRAIPVKTLIEMVRNQPARPYRFGANQPGMQDKGVDHDALIDAGYTAQEWWDLAALSAARFAEEFSLAGYHKQVANRLLEPFQRIKTVLTATEYENFWWLRDDKEADPTIEALAKEMHKEYEGSTPEVLKPGQWHTPYVDHFYDNIGTEGDDHFVFGGYYVQDESGEVVVLTLEEAKAISASCCAQVSYRRLNATKDKALDIYGRLLTGRKVHASPFEHQATPIQETCEQYGENCFEDLFINAPWDFNSWEPGITHVDRNGKFWSGNFKGWIQHRQLLTNHTKW
hypothetical protein CDS	CDS	ATGCAGATAGTATGTGATTGGGATTTAGTTGTGGCTCCATTAGATGTTGCTTGGTTAGAATGGTTGAATAAAATTAGTGGACTTGGTGTTAAGATAGACACATTCACAAAAAATGCAGACTATGATCTTACCAACTACTTTCCTGGTTTCAGGGAGGAGTTCAATATAGATCCTTACGGATTTCTGGATAATCCTCATCTCTATGATACAATGGGTTTTGTTCCAGGTATGCCAGATTTCTTAAAGTATGTTTCAAGGAAAGGTAGCAATCTTTTGATCGCAAGTGTGACAAAAGGTGGTCACTTAAGTTCTAAACATAAGCATGTTTTAAGAACATTAGATACGATTGATTTTAGCAAAGGATCTGGTAACGGCTTTTTTGCTACGAAAGAAAAATAC…	39550	40158	609	reverse	MQIVCDWDLVVAPLDVAWLEWLNKISGLGVKIDTFTKNADYDLTNYFPGFREEFNIDPYGFLDNPHLYDTMGFVPGMPDFLKYVSRKGSNLLIASVTKGGHLSSKHKHVLRTLDTIDFSKGSGNGFFATKEKYLLPCDIAIDDRADNLLYFPDEVVKIYFNTPYKDNHLEELKKKPNVVITGLEDQWLTCLDVFNTLNNFKN
endonuclease CDS	CDS	TTGGCAGGTGAACCAAAAATAATGTGGGGTGAAGGAACACCCTGGAAAACACAAGCTGAATTTTATACTTATCTTAGGGGATGTTTTAGAAAAGCATGGATGAGACACCCTAATAAAATTAAGGTTATCAATGCAAGGCGTTTTAAAGTTGATCGTGTAGATAAAGACGGCAATGTGATGATAGACAAGAAAACTGGAAAACCAAAACAAGTTTGGAATTGTGAGTGCGAAATATGTGGACACAGAGGAGGAATGAAAGACTTCCAAGTGGATCATATTCACGCAGCAAAACAACTTCAATGTTTTGAGGATATTCCCCTTTTTGTTTTCCGTTTGATCTATGTGAAAGAAGAAGATTTGCGAATGGTTTGTAAATTGTGCAACTCTATTCTTGCTTAT…	40199	40774	576	reverse	MAGEPKIMWGEGTPWKTQAEFYTYLRGCFRKAWMRHPNKIKVINARRFKVDRVDKDGNVMIDKKTGKPKQVWNCECEICGHRGGMKDFQVDHIHAAKQLQCFDDIPLFVFRLIYVKEEDLRMVCKLCNSILAYADKQGISFEEAKAEKEAIALCRAKKDKAWLKKRKIEPESTVAKRRKQIVKILLQEIES
hypothetical protein CDS	CDS	GTGGCGAGCAATACTAAACAATATGGAGCAGGAGAAGTTTATAAAATATTCAACCGAAAAGGTGATAAACTTTTACTAACTTTGACTATTCCAGAAACAATGTGCAAGGCGGGGTTAGACCGCCTTTTGTTTTTTAAACACAATATCCCACCAGGGGAATATACAGCTAAAAAGGTGAGCAATATTGGCAGGTGA	40764	40958	195	reverse	MASNTKQYGAGEVYKIFNRKGDKLLLTLTIPETMCKAGLDRLLFFKHNIPPGEYTAKKVSNIGR
hypothetical protein CDS	CDS	ATGTCTAATGCTTTTGATAATCAGGTTGACGGTGATCACTACACAAAAATGGCAATGCAACCTATTGAACTAGCTTATTTGGTTGGTGGCACACCTTGTTTTTGCAAATTGGCAAAATACGCAACACGTATTAAAGGTGAACGTCAGATTAACCTAGATAAAGCTATTCATTGTATTGAACTAGAAAGAACCCTTATGCAAAATAACACGTATATGGTTCGTGAAAATTATCCATCTATGACAAATGCAGCTAAACATGATCAAGCTATGCTTCTTATTGATTTCTTCACAAAAGATCCTTTAGTACGAGTAGCACTGAAACACATGTATAACTCTTCTTATGTAGATGCAATCGAAGCTATTAAACAACTTAAGGAACGTATTAGTGGCGAGCAATAC…	40942	41343	402	reverse	MSNAFDNQVDGDHYTKMAMQPIELAYLVGGTPCFCKLAKYATRIKGERQINLDKAIHCIELERTLMQNNTYMVRENYPSMTNAAKHDQAMLLIDFFTKDPLVRVALKHMYNSSYVDAIEAIKQLKERISGEQY
hypothetical protein CDS	CDS	ATGAGCATTACATTAACAGGTAACGAAATTTTCGAACTGTTTGAAATGTTAGGTTTGAACTATACCATCGAGAAAGACCCAGATTTACTTGATGTTGAAATAACAATTCAAGAAGATACAGCAATCTACAATAATGATGGTGATGTTATCTATCAAGGTAGGGTAGCTTATTATACAGACTACCCAGAAGAAGGCGCAGTAGGAATTCAGGAGGAAAATTATGTCTAA	41336	41563	228	reverse	MSITLTGNEIFELFEMLGLNYTIEKDPDLLDVEITIQEDTAIYNDDGDVIYQGRVAYYTDYPEEGAVGIQEENYV
3'-5' exonuclease CDS	CDS	GTGAGCAGATTAACAGAAGAGCAGAAAGCAGATATCCTTAGTATGAGTGCAGAGGGTATGTCTTCTCGAAATATTGCAGCAATTGTTTTAGGTAGCCCAACAAGAAAAAGCACAGTAAATGATTTCCTTGCACGTTTCAGTGGAAGTAAACAAGAACCCGTTAAAAAGAAACAACCAGTTATTAAAATTATTGATGTTGAAACTGCACCAGAGATTGCATATACTTTCCGTCGATTCAAAGCCTTCATTTCTCCAGACCAGGTGATTCGCAGAGGTTATTTGTTATCCTACTCTTCTGCTGACCTGTATACTGGCGAAGTGGAAGGTAAGAACTTGTCTTCTTATCCTCTTTTTGATATTGATCATACAGATGATTGGGAGCTTTGCCAAGATCTTTGG…	41650	42609	960	reverse	MSRLTEEQKADILSMSAEGMSSRNIAAIVLGSPTRKSTVNDFLARFSGSKQEPVKKKQPVIKIIDVETAPEIAYTFRRFKAFISPDQVIRRGYLLSYSSADLYTGEVEGKNLSSYPLFDIDHTDDWELCQDLWNLLNEADVVVAHNGYKFDRAYINQRFAYHDMAPPSNYVVVDTLKAAKKQFALPSNSLKEMGAYFETESEKLDNEGFPLWKACCEGDRDAFERMQIYNDGDVVSLRDLYMKILPWIPQHPNLSAYYPDEKVRCSRCGSDHVHVVTGKQYHTAVSSFDIIRCESCGGLSRSRANTRSKDKRAATIIGI
putative exonuclease CDS	CDS	ATGCCTGTAGAATATAAATCTGAACGATTAGATATCAAACCACTTCAGCTTTCAGAAACCAAAGATTATCTTGTGGAGTTCCACAATGGTGATGTTGTTACTGTAATAGAAGCTGATGATGAGTTAGAGAAGTATGGTTTCCAAGGTTATAAAGATTATAAAAGGACGGGTAAATTTTCTTATATCGTTGTATCTATAGATAAAGATAGTTTACATACTCCTAGTATCCTTTTTAATTTCTACAAAGAGGATGGAGTATTTAAAAATCCAGATATAATTCTTATTGACGAGTCTATTGGCGATATATGGATCGTAGATAAAGGTAAAAAGAAAGAAGTTAAAGGTTGGGGCAGTTACTGGTTAGCATATCAGATGCTAATGGGAGATAAAACAGATAGT…	42606	43295	690	reverse	MPVEYKSERLDIKPLQLSETKDYLVEFHNGDVVTVIEADDELEKYGFQGYKDYKRTGKFSYIVVSIDKDSLHTPSILFNFYKEDGVFKNPDIILIDESIGDIWIVDKGKKKEVKGWGSYWLAYQMLMGDKTDSIRPYQDFDIKFGDITCFNLLSACKTQAELFQTVKDTYYSWFPDGVNFTSWDGEEVYMTTDEWIETIFQLVYMKRWDNDDTTFESMLQSYISQQEAE
hypothetical protein CDS	CDS	ATGAAAAAGATTCTGACAGTCGTTCTTTTAGCTTTTAGTTTCACAGTAGCAGCAGGTCAAATTACTTTAATCTTGTCTGATTCTGAAGTTAATGGCAACACAAAATATTGCTACTATTCTAACGCTAACCAAGATGAAGTTATAGCAATCCCGAAAAGTCGTCAATGTCCGTATACTAAAACATTCTCAACAGAGGATGACGATGAATAA	43737	43946	210	reverse	MKKILTVVLLAFSFTVAAGQITLILSDSEVNGNTKYCYYSNANQDEVIAIPKSRQCPYTKTFSTEDDDE
putative exonuclease CDS	CDS	ATGTTTGTAAAATCTTTTAAATCCGCTCTGCCTATGGTTGTTGGTGACAATGCTTCTGTAGCATCCCTTAACAGCATTACAGATATTCCTCTGGAATTTGTAACAGCAGAAGGCTCCCAGTCACACACTATCGGTCTTGTTCGTTTCGAAGATGACTCTAAATTTGTAAAAGAGTTTTCAGATCTTGAACTGCTTAATGTAGGTCAATCTGTGAAGAAGGTAGATAAAAAGAAAGTTAAACGTATTCTGAATGAACGTCTAGAAGAAATGCGTCAGGACATGGAGAGCGAAGGTAAAGAGTTTTATGTCGATAAAGAAGTAGTCAAAGCAATGAAGGAAGATATTGAATTTGCACTATTGCCTGAAACAGAACCTGAAGATTTCTTTAACTATGTTGTC…	44019	44897	879	reverse	MFVKSFKSALPMVVGDNASVASLNSITDIPLEFVTAEGSQSHTIGLVRFEDDSKFVKEFSDLELLNVGQSVKKVDKKKVKRILNERLEEMRQDMESEGKEFYVDKEVVKAMKEDIEFALLPETEPEDFFNYVVLDKTTNLLYVLNGSKKVAEEITSFLRSVLGTFPSVGFSVHEEAIVKGFGELLENHEADRITLGNYIKMEDSEGVVVWSKESLYESKAVELKEDGKDVVAIGLEYDGVVDFVVDKEFKLSKLRFPKYFADEEGSIEASVLLCFNEIRGLMEDLTKATILK
hypothetical protein CDS	CDS	ATGATCGAGAATTTTTTTAAAGATATTAAATTCGATACTGAATTTTTCAAAAATGCAGCAAAGCACGTAATTGATTGGAATGCCAAAGCACGAGGTGGTGAACAACCTGAATTCACTCAAGAGTTATTTATGTCCCAAATCGGGTTCGTTCGTGAAGAGCTTAAAGAGTATGAAACAGCCGCGAAAGTAAACGATCATGTAGAACTCTTGGATGCAGCAGCGGATATTTTTGTAGTATCCAGTTATCTGACTTACATGTTCTTTGGTGAAGAACATACGATGAATTTCTTGGACTATGCTGTAGGCGATGTTTTTACTCCAACTGTGTATACCGATTTCGATGCTTTGGAACAAACATTTACAGAGCCAGTTCAAATGGCACTAATGGCTGCTGGTATT…	44954	45679	726	reverse	MIENFFKDIKFDTEFFKNAAKHVIDWNAKARGGEQPEFTQELFMSQIGFVREELKEYETAAKVNDHVELLDAAADIFVVSSYLTYMFFGEEHTMNFLDYAVGDVFTPTVYTDFDALEQTFTEPVQMALMAAGIMRMSRDTLIRSKYPEKKVIKEVLKSNDSKYPTKQQLLKTWKTSDIDSAIAQECAAIEERNANRPEGAYTGVHAVYNEKQKVYVFFDDKGKIMKPSTFVKPNIAGIINK
hypothetical protein CDS	CDS	ATGATAATTTTAGCAACAATTCTTATGATGTTGATAGCCATTGCTATTGTAATTCTGGCATCTTTTCCGGCGGATAAATGGTATTTCAATATTCCACGTATGCTTGTTTTCGGTTTCGCAGGAATTTACATGGGTGAGACTGTAGTAAATATTAGCAACTTTCTAGAAAGCTATTTTAAATAA	45689	45871	183	reverse	MIILATILMMLIAIAIVILASFPADKWYFNIPRMLVFGFAGIYMGETVVNISNFLESYFK
hypothetical protein CDS	CDS	ATGTTCTTAGCCATTTTAATCGTTTTCAGTGTGCTTTCTTTTTATTGTATGAATGCTTCTGAAAGCTTTCCTAAGAATTCAAAGAAAAGAACCGTATGTATTGCGATTGATTCATGTATGTCTGGAGTTGGGTATGCGGTAGTTTCTTGTTTCTTAGCTTATCATTGTGCAAAATACCTGGAGGCATTTTTATGA	45868	46062	195	reverse	MFLAILIVFSVLSFYCMNASESFPKNSKKRTVCIAIDSCMSGVGYAVVSCFLAYHCAKYLEAFL
DNA ligase CDS	CDS	ATGCAACAAACAAATCAAACGCTGTATGGTAAAGATTCAAAAGGAAAACTTAAACAGTGGACAGTGTATACAGATGGTGCAGTTGTTACTGTAGCTCATGGAAGGGTAGGTGGAAAAATCACAGAAAAATCTTATACAGCAGAAGCAAAAAACATTGGTCGTTCCAATGAAACAACACCGGAAGAACAAGCTAAACTTGAAGCTTTTGCCAAATGGACAAAACAGTTAAAGAATGGCTATTATAAAACAAAAGAAGAAGCTGAAAACCATGTTCCTTCCACACCAATGAAATGCCAGGATTATAAAGATTATCCTGAAAGTGTTGTGTTCCCTGGTTATGCACAATACAAACTGAACGGGTTACGTTCTATGATTAACATGAAAGGGGAGTGTTTATCA…	46072	47187	1116	reverse	MQQTNQTLYGKDSKGKLKQWTVYTDGAVVTVAHGRVGGKITEKSYTAEAKNIGRSNETTPEEQAELEAFAKWTKQLKNGYYKTKEEAENHVPSTPMKCQDYKDYPERVVFPGYAQYKLNGLRSMINMKGECLSKAGEVYNLPPHWKGIPNFISEVVGHPLDGEVFAGLGVLSLQQINSAWKKHNANTPLLNYYVYDIPVPDLPFEKRVDVLAALKAVVEDYGLDELICVVHTEYIENQEQFDAFYEKALLEKAEGVVYRNAHGVYEFDKRSYDVIKRKPRHTLEVKVTNSKSDKNGDGVLTGEMENGKVVEFLMRKDAHETINYRKAENASTLINQFVEIEYEEFSDEGIPTKPVGVRIREMIPGTWEPAE
hypothetical protein CDS	CDS	ATGAGTACTGCATTTTATGTTCGTAGTGGGGACGAGGATTTTCTAGCTACTTTTGATGACGGTGATCTTGAAGATATGTATGAAGATATGCTTGACTATGCCAAAGGGCAAGGTTTCACAAGCATTGATTATATGTTGGCAACATCTACAACGTTACTCGACGCAGATTTGGATGAAGTGTGTAACAGATTGAAAATTTCAGTTTTTAAATGGGAGGACTAA	47187	47408	222	reverse	MSTAFYVRSGDEDFLATFDDGDLEDMYEDMLDYAKGQGFTSIDYMLATSTTLLDADLDEVCNRLKISVFKWED
hypothetical protein CDS	CDS	ATGAAAAAAGATATCGTTGTTGGTTGGCTGACTTGCCTTTGTGGTAGTAATGACATAACTGTAAACACAGAGGGTGATAAAAATTATTTATTCTACGGTGATAAAATCACTTGCAATACCTGCGGACGTGTTGGTATTATAGAAACCGATGATTGCTGCGTTTTTGAATCTTGGGATGAAGATGAATGA	47405	47593	189	reverse	MKKDIVVVGWLTCPCGSNDITVNTEGDKNYLFYGDKITCNTCGRVGIIETDDCCAFESWDEEE
DNA polymerase I CDS	CDS	ATGCAGATTTATACAGATGATCGTAAATATGAGACAATTTTAGATGAAGATACTGGACGAATTACCGTTCTCCGCCACGGTGAAGAGTGGCGTGATGAAACTGGGGATAACTATATTTTATCTCTGATTCATCTTATTGAACAAATGCGTGATGATTACGCTGAACTGCATTATGAAAATGAGGCGAATAAAGTAAAATTTGAAAATGAATTAGAAGAGAAAGAATCAGAAATGGTATATCTAAAAGAAGAGATCTCCCGTTTGGAGGAAGAGATTGATGCTCTTCAAGAAGAGATTTACGAACTCAACAACGAACTGAACGCTTAA	47603	47929	327	reverse	MQIYTDDRKYETILDEDTGRITVLRHGEEWRDETGDNYILSLIHLIEQMRDDYAELHYENEANKVKFENELEEKESEMVYLKEEISRLEEEIDALQEEIYELNNELNA
putative ATPase CDS	CDS	ATGAAACAACTTATCATTTTACGTGGCGTTTCAGGTGCTGGTAAATCTACGGTAGCAGAAATTATTTCTGAAGGTTATTGGCCTATCTGTGAGGCAGATCAATATCATTACACAGAAAGTGGTGTTTACGATTGGAAGCCAGAAAATGTAGGTAAAGCACACGCATGGTGTCAGAGTATTGTTCGTGATGCTATGGCATCTAATCTTAACAAGATTATTGTTTCTAACACTTCAACCACAGAGAAAGAACTTAAACCTTATCTAACTCTTGCTGAAGAGTTTGGTTATCAAGTTATCTCTTTAGTTGTTGAAAATAGGCACGGTAATGATTCAATTCACGAGGTTCCACAATATATTCGTGATCAGCAAGAGAAGCGTCTTCGCGGCTCACTTAAACTT…	47939	48343	405	reverse	MKQLIILRGVSGAGKSTVAEIISEGYWPICEADQYHYTESGVYDWKPENVGKAHAWCQGIVRDAMASNLNKIIVSNTSTTEKELKPYLALAEEFGYQVISLVVENRHGNDSIHEVPQYIRDQQEKRLRGSLKLQ
putative RNA ligase and tail attachment protein CDS	CDS	GTGGCTAAATTTAATTGCGACGATTTAGTTGAAAAAGGTTTAGTTCATAAGAAAACATATAAAGAAGGAGAGTATTCTGGTCTATCTGTTCTTAAGTATAAGAACAAAGTTTTCTGGGATAACCTATGGAACATTGATTCTCGTCTTCTAGAATGTCGCGGAATCGTTGTTGACGCTGATGACAATGTTGTTATTTGGCCTTTCACTAAGATTTTTAATCGTTTTGAGAATGACACAGATCTACCAGCGGATGAATTTGTAGATGTTGTTCGTAAAGTAAATGGTTTTATGGCCTCTGTAGGTGTATATAAAGGTCAACTTATCGTATCGACAACAGGAAGCCTTGAATCAGATTTTGCAAGTATTGCAAAGAATCATATTGTTTCAGAGTGCGATGAC…	48344	49276	933	reverse	MAKFNCDDLVEKGLVHKKTYKEGEYSGLSVLKYKNKVFWDNLWSIDSRLLECRGIVVDADDNVVIWPFTKIFNRFENGTDLPADELVDVVRKVNGFMASVGVYKGQLIVSTTGSLESDFASIAKNHIVSECDDIEHFIKWTESAKATFLFEICDPSDPHIVEEEPGAYLIGARIQNPDGTSFMLPEGALDGIASVTKFKRPEVHPMVKFSDVVEMSKHCKHEGFVVRETNYPFNLLLKIKSPHYLTKKFLMRGGDKKWDLIWDNPKNAKQMVDEEYYALLEWIRNNFTKIQWAALNQQERREKIENFFGG
metallophosphatase CDS	CDS	ATGTTTATTACAAGCGATTTGCATTTTATGCATAAACGCATTCGAGAGTTTGCTCCTGAATATCGTCCGTGGGAAGATATGGACCACATGACAGAAGCCTTGATCGAAGCATGGAACAAATGTGCTACTACCCCTGGTGTTAAGATGTGGCATTTGGGCGACTTCTGTTTCGGGACTGAAGAAGATACCCGTAAGATTGCTTCCCGTCTGCAAGGGGATATCACTTATCTTGTTGGGAACCATGATTACAGCAAGCACCGAGAAGTGCTTGCAGAGTATGGCGAAGTGGTGTATTATGACGAAGTGAAATACCAGAAGCTGTTCTTCGTCTTAAGTCATTACCCTATTGCCTCCTGGAATAAACAAGGCCGTGGATCAATCATGCTACACGGGCATTCC…	49278	49829	552	reverse	MFITSDLHFMHKRIREFAPEYRPWEDMDHMTEALIEAWNKCATTPGVKMWHLGDFCFGTEEDTRKIASRLQGDITYCVGNHDYSKHREVLAEYGEVVYYDEVKYQKLFFVLSHYPMASWNKQGRGSIMLHGHSHGSFPDEAYGKMLDVGWDAHGKILHFDEIISMMSKRDIVTVDHHKIIKGE
anti-restriction nuclease CDS	CDS	ATGAGTGGTATTGAAAACAACATTTGTTACCAACCTCTTACCTGGATGGGTGAGGGTCATTATGCGCAACGTGTTATTGTCTGTGCTGCAAATAAGTATATTTTGAATAATGGCGAAGAGTTAATTATTCCTTGTGTTCGACATGCAAATCCTGTACTATATGCACAGTTAAACGTGTTGAAAGAAGCAGGTGTAATCAACAAAACTTTGTGCACACCAGATAATCAAGGCTTTATCGATCAGTATTACAATTGGTGGAGTCGTGCGGATGCTTACATCATCGCGGAAAATGCTGACCAGATCGACCATGAGCGTAATGGTCACGACCATGAATTATTTAGCGAGGGATTATACTAA	49829	50185	357	reverse	MSGIENNICYQPLTWMGEGHYAQRVIVCAANKYILNNGEELIIPCVRHANPVLYAQLNVLKEAGVINKTLCTPDNQGFIDQYYNWWSRADAYIIAENADQIDHERNGHDHELFSEGLY
hypothetical protein CDS	CDS	ATGCATCATTCGGTTTGGTCGGAACAAGAAGAGGACGAAGGTTACTTTATCTACAGAGAAGAAGAGGATTGGCCCGACACAAGCAATGATCTTTTACTTCCAGATACTAGTTTTTTCGAGGATAATTTAAGAGAGGAGGATTAG	50192	50335	144	reverse	MHHSVWSEQEEDEGYFIYREEEDWPDTSNDLLLPDTSFFEDNLREED
putative RNA ligase and tail attachment protein CDS	CDS	ATGAAAGTTTGGATAGATGATATGCGGAACCCAGCCGACTATGGACAGGAAGATGCAATTTGGTTTAAAACGTCACAAGAAGCTCTGGCCTTTCTCAATGATCCTGCTAAACTGTATCGAAGAGTAACCGAGTGGTCTTTTGACAATGATTTAGGTATGGAGTCAGACCAAGATGGGTATGATGTTTTCCTGCACCTGGAAGAACTTCTGGCGTTTGGTAAACCTTGCTTTGGTTCACCTACCATTTTCGTGCATACTTCTAATCCCGCCGCTGGGGATAAATTCATGCTTGCAAAAGAATCCATGCAGCGTTATGGTATTAAAATGATTCGTGTGCACTACTAA	50345	50689	345	reverse	MKVWIDDMRNPADYGQEDAIWFKTSQEAMAFLNDPAKLYRRVTEWSFDNDLGMESDQDGYDVFLYLEELLAFGKPCFGSPTIFVHTSNPAAGDKFMLAKESMLRYGIKMIRVHY
hypothetical protein CDS	CDS	ATGAGAATTAAAGTAACTAAAGCTTACGATGATAACCCGAAGTTTATCTCTTTGAATAAGAGTTATGGTGTCGAAAACGGCGATGAGTTCGAGGTTATCGATCTTTTTGAGGATCACGGGTATATTGTCAAAGCCCCAATCACAGAGCAGGCTATTATCATCTTACGTACAGAGGCTGTTGAGGTAGGTTCTGATGAACCTCAATATGACAGCCCATACATGACAGAGTGGATTGTGGCTGTAGATGTTGGAGGCAGGGTTTCTGTATTGAAAGCTCCTAATCTCCATCCTAGTTTTACAGAGAACGGTAAGACAGCTTTGGATTATGGGTTGCCAGAAGATGTTGAGAATACACCGCCAGGTATGTACCGTTGGATTTGCTCTTTCCATGAAGAGAAG…	50700	51170	471	reverse	MRIKVTKAYDDNPKFISLNKSYGVENGDEFEVIDLFEDHGYIVKAPITEQAIIILRTEAVEVGSDEPQYDSPYMTEWIVAVDVGGMVSVLKAPNLHPSFTENGKTALDYGLPEDVENTPPGMYRWICSFHEEKDWESGLVDDWHFEVESSFLIMPA
hypothetical protein CDS	CDS	ATGATCCCTATAGCTGGGTGGGTGGTATTGGCAACACTTAATGGGAATGTTACTGTGGAGACTAAAACCATCTTCAAAGCACCAGAAGATTGCTATAACTCCTTGGTAACTTGGCCTCGTGATGAGGATGATAAGTCAGAGTATCAGTGTTTTTACATTGAGGGTAAGCCTGTAGAATTTGAGGTTAAAGTGAAGGAGGAAAAATGA	51167	51373	207	reverse	MIPVAGWVVLATLNGNVTVETKTIFKAPEDCYNSLVTWPRDDDDKAEYQCFYIEGNPVEFEVKVKEEK
hypothetical protein CDS	CDS	ATGATTTTACTCTATTCCGGTAAGGCAAAATACATGCAAGGTGTTAAACGTGTAGAGGTTACTAAGACAGTAACAATCGGGAAATCTTTTATCGTTTATTATTTCCTTGTTAATGGGAAGGAGTATGCTGTAGCAAAGACCTTGGTTGATAAGGGTAAAACGTGGAAAGTGGAGGCACTATGA	51370	51552	183	reverse	MILLYSGKAKYMQGVKRVEVTKTVTIGKSFIVYYFIINGKEYAVAKTLVDNGKTWKVEAL
hypothetical protein CDS	CDS	ATGATCAAGACTTTTCTGAAGTGTGTAAAAGCAACAGATAATGAGTGGTACTCTGGATTATTCACTGCTGGCAAGAAATACGAGATCCTCAACGGAACAGGCAAGAAGTTTTCTCTTGTTGTAAATGATGAAGGAACGAAGCAAATGGTATTTGCTGAAAGTTCTGTTTATGGTATCTTTGAAGTAGTGCAAGAAGGCTCTCCAATGATTCTGGAGTATCATGGCACTAATAAACCATATACTGCTATGGATGTTATCAACAACAAGAGGAATGCAAAATGA	51549	51830	282	reverse	MIKTFLKCVKATDNEWYSGLFTAGKKYEILNGTGKKFSLVVNDEGTKQMVFAESSVYGIFEVVQEGSPMILEYHGTNKPYTTMDVINNKRNAK
putative transposase-like protein CDS	CDS	GTGGCGAAAACACCGAAGAAGTTATCAAAGCCAAAGAACGTTACTAAGAAACCGAAAAACGAGGTTCTCAAAGTAGCCAAATCAGTTCCTAAGAAAGATAAATTTGATACGGAGGCATTCGTCTTTGACACACCAATCGAGAAGATTGAAGAAGCGTTGCAACGTCTTGAGGAGCAGGAGGCAGATCCAATGGCTGAACCACTCACGGCAGACCAAATTTATTGGTGGGGAATATGGACTTTGCAACTGCCAGAAGCAAAAAGAAGAGGAATGACTTCAGTTCCTACTTGTGCAAAAGAAGCGGCTGTGTTAGGTTTGTATGAGAAATCTAAAAAGAGGAGCAAAAAGAAATGA	51827	52180	354	reverse	MAKTPKKLSKPKNVTKKPKNEVLKVAKSVPKKDKFDTEAFVFDTPIEKIEEALQRLEEQEADPMAEPLTADQIYWWGIWTLQLPEAKRRGMTSVPTCAKEAAVLGLYEKSKKRSKKK
hypothetical protein CDS	CDS	ATGAGCAACTATCCAATTACAGGCGTAACCTATTCTTGTGTAGCAAAAGGTGGTTTATATACGGTAGTGGAATTTCCAAAACCTGCCGGAATATCTAAAGTGTTTGATCCTGTGGTTATCTATGAAGATCTTAGAACAGGTCAACGTTACTGGAGATTTGTGAATGACTTTTTAGATCGTATGGAGGTAGTAAGTGGCGAAAACACCGAAGAAGTTATCAAAGCCAAAGAACGTTACTAA	52134	52373	240	reverse	MSNYPITGVTYSCVAKGGLYTVVEFPKPAGISKVFDPVVIYEDLRTGQRYWRFVNDFLDRMEVVSGENTEEVIKAKERY
hypothetical protein CDS	CDS	ATGAAAGACGTTATTCAAATGGTATTCCGTGTAACTCTAGATGGTATACACGTTGTTAAAGGCACACAGAACTACACAGAAGCGAAAGAACACTTCTTAGAGTGGATTGATACACTGAAGACACAAGATGTGTCCTACAGCCGTGTTACGCTTACTGGCGACCATACCCCAATCATGGAGTACGTAAAGAAATGA	52370	52564	195	reverse	MKDVIQMVFRVTLDGIHVVKGTQNYTEAKEHFLEWIDTLKTQDVSYSRVTLTGDHTPIMEYVKK
hypothetical protein CDS	CDS	ATGATAGCACTGATTAGTGAGAATCCAGTCCTGGCAACAATTGTTCTGATTTTTGCCTTATGTGTGGTTCACGATATTCTTGTAAGCTATTTTGACAATAAAGGAGGTAAGAAATGA	52561	52677	117	reverse	MIALISENPVLTTIVLIFAMCVVHDVLVSYFDNKGGKK
hypothetical protein CDS	CDS	ATGAGATTTACAAGACAAGAGGTAGTTGTGCTGGACGAAGCAATGACAATGATCGTCTTTTACTATGAGGATATCTTCTGTGCAGCATATCATTTAAATGACATTCAGATTGAATGGCAGCAGATAGCATTCCTGTTGGACAAGAGTAATCATTTGGATGGCTTTGAGTATTTGGAGTGGGATGGTGCAAAGGAAGTTAAAATCGTAGGGTTAAATCACGATCAGATTGTTGACATGCAATGTAAGTTGTGTCATTATCAGTTCTCAAACAAGGTCAAACTCGAAAGACAATTGGAGGTGGTTAAAGATGATAGCACTGATTAG	52661	52984	324	reverse	MRFTRQEVVVLDEAMTMIVFYYEDIFCAAYHLNDIQIEWQQIAFLLDKSTHLDGFEYLEWDGAKEVKIVGLNHDQIVDMQCKLCHYQFSNKVKLERQLEVVKDDSTN
hypothetical protein CDS	CDS	ATGATTAGTGAGAATCCGTGCAAATGGCATCATGTGCCTATTAAAGATTGTATGTCTTGTAATCCACGTTCTATTTATAACATTGCATCTTATGATGATGACAATGTGTTAGACGATGATGAAGGCTGGGAGGATTTGGATTGGACTGGTTATGAAACCAAAAAGGATAAAATTATTCCTAGTTGA	53468	53653	186	forward	MISENPCKWHHVPIKDCMSCNPRSIYNIASYDDDNVLDDDEGWEDLDWTGYETKKDKIIPS
hypothetical protein CDS	CDS	ATGTCTCTATTAGAAAAACACGTGTTTGAAGATGGTAACGGCAATGCAGTTTTTCTTTTCCATCCAGAAAAATACACATCTGAAAACAATGGTACAACTTCTATTGTAATCACTAAAGATGTTAAAGTTATTGATTTCTTGGCTCTGATGCGAGAGATGGATCTTGAAATTAATACTTTTAACGCAGAAGCTTTGGTTGTTGCTCTTCTGGAAAAGAAAGATAGTGAAGAAGTAGCAGAATATGCTTAA	53951	54199	249	forward	MSLLEKHVFEDGNGNAVFLFHPEKYTSENNGTTSIVITKDVKVIDFLALMREMDLEINTFNAEALVVALLEKKDSEEVAEYA
tRNA-Met	tRNA	GGCCCTGTAGCTCAATGGGAGAGCTGTCGGCTCATAACCGATAGGTAGCTGGATCGAAACCAGCCAGGGCCACCA	54446	54520	75	forward
tRNA-Arg	tRNA	GTCTTTATGGTGTAATGGATAGCACAGGAGTCTTCTAAACTCTTAGTCAAGGTTCGATTCCTTGTAAAGACACCA	54523	54597	75	forward
tRNA-Ser	tRNA	GGTAGATTGGTGAAATGGTAGCCACAACAGTTTGCTAAACTGTAGTCGGAAACGGCGTGTAGGTTCGAGTCCTACATCTACCGCCA	54928	55013	86	forward
tRNA-Asn	tRNA	GATGAGTTGGCTGAATGGTTTAAGCGGCGGACTGTTAATCCGTGTTCGAAAGAACGATATAGGTTCAAATCCTATACTCATCGCCA	55238	55323	86	forward
tRNA-Gly	tRNA	GCGTTCTTGGTGTAGCGGTAGCATTCCGTCCTTCCAAGTCGGCGGCACGAGTTCGATCCTCGTAGAACGCTCCA	55919	55992	74	forward
tRNA-Gln	tRNA	TGGTTTGTAGTGTAGTCCGGTAGCACACGACACTTTGACTGTCGTAGGTTTGGTTCAAATCCAGACAGACCAGCCA	56091	56166	76	forward
tRNA-Pro	tRNA	CGGAATTTAGCTCAGTTTGGTAGAGCATACGCTTTGGGAGCGTAGGGTCGCAGGTTCGAATCCTGCAATTCCGACCA	56172	56248	77	forward
tRNA-Ile	tRNA	TGTTTCGTAGTTCAATGGTAGAACCCACGACTGATAATCGTGAGACACAAGTTCGATTCTTGTCGAAACAACCA	56255	56328	74	forward
tRNA-Met	tRNA	AGCGGGATAGAGGAGTCTGGTCGTCCTCGCCAGTTTCATATGCTGGAGATCATCGGTTCAAATCCGATTCCCGCCTCCA	56407	56485	79	forward
hypothetical protein CDS	CDS	ATGCCTAAACTAAAACGTGGTCGTGGAAGACCAACAGCCGAAATGCAACAGATCTACGCAATGGATGCGGCGCAAGCAAGTGTAAAAGAATTATTTGCAGAGCATTATTTAGAAGCTATGCGATATATTGTTGAACTTGTTAATGATAAGGATGCAGCAAAACCTCTCCGCTTCCAAGCAGCTAAAGCTATTAAAGAGCAAGTAGAAGAATGGTTAGAAGAACATTATGAAGCTATGGAAGAAGAAACCCCTGCCGTGCAGAATACAGATGACGTTCCTAAAAAGATCGTAATCTAA	56693	56989	297	forward	MPKLKRGRGRPTAEMQQIYAMDAAQASVKELFAEHYLEAMRYIVELVNDKDAAKPLRFQAAKAIKEQVEEWLEEHYEAMEEETPAVQNTDDVPKKIVI
hypothetical protein CDS	CDS	ATGCGCAATTTTGTAGTTAAAAATGATTTTAACCGTTCTTCTTATCATAAAGATAAAAAGAATGATTACACACGGGTTTGGAACTTGGAGGAAGAACTTTATGATGACAGAGAAGACTTGGGAAGAGATCCTAGCGGAGGCTCAACCAATGGAAGTGAAGAAGATAGTTAA	57131	57301	171	forward	MRNFVVKNDFNRSSYHKDKKNDYTRAWNLEEELYDDREDVGRDPSGGSTDGSEEDS
hypothetical protein CDS	CDS	ATGGAAGTGAAGAAGATAGTTAACAACGCCCCTTCTCTTCCTAAAATAAAATTTTATGAGGAAGTAGAAGATAATGAATCTAAAGACTAA	57279	57368	90	forward	MEVKKIVNNAPSLPKIKFYEEVEDNESKD
Rz spanin CDS	CDS	ATGAATCTAAAGACTAAAACTGTATTAAGTTTTGTTTTAATTGTTGTTCTTATTCTTGCCGGAATGTTTGCTTATAACAAGATACGTGAGTCTGGCTACAAAGATGGTGTTGCCTATCAAACGCAAGTATATCAAGCAGCCCAAGCAAAAGCAAAACAAGATTTTGATGTTCTTCAAAAAAGAGCAGATGAAGAAAGAGCATTATTAAATACTCAAATAAACAACTTGTCTAAAAACAATGCACAATTAAAAGCAGATTTAGAGAAGAAGAAACAAACGATCAATGAGGATACAACGAATTATGCAAAAACTAATTCTGGCAGTATGTCTTGCTTTGCCCCTAATGATGACGGGTTGTTCATCATCAACAAAAGTTTCCCCAGTTCTTATTGA	57352	57744	393	forward	MNLKTKTVLSFVLIVVLILAGMFAYNKIRESGYKDGVAYQTQVYQAAQAKAKQDFDVLQKRADEERALLNTQINNLSKNNAQLKADLEKKKQTINEDTTNYAKTNSGSMSCFAPNDDGLFIINKSFPSSY
hypothetical protein CDS	CDS	ATGATGACGGGTTGTTCATCATCAACAAAAGTTTCCCCAGTTCTTATTGATGAGTGTAAGGCTGTAGCCATAGAAAAGGTTAAAGGTCCAGATTCGGACTTGATGGATAAAGTATCGACACCTGTGCCATACACTAAAAATCAAATTGCAAAAGGGGTTAGTAGATCTGAAGTTGTTAACAACCAAACTCAAAACAATGCTCTTTGGGAGCAAGATAGACGAAAGGTTCTAGGTTTACAAATATATATTAAAACACTGCAAGAAAAAGGTATTATTGCTGAATAA	57695	57979	285	forward	MMTGCSSSTKVSPVLIDECKAVAIEKVKGPDSDLMDKVSTPVPYTKNQIAKGVSRSEVVNNQTQNNALWEQDRRKVLGLQTYIKTLQEKGIIAE
putative terminase large subunit CDS	CDS	GTGGCAAAGAAAAAGGCAGCAGGTAGTTTAGCTGGAGTAGATATTGAAGTAAAGGCTCAACCAGGTAAACAGACTCTTGCAATGGATTTAATGCCAGAAGTTATGATTTATGGTGGTGCCGCTGGATGTGTTTCTGCTGAAACAGAATATCTTACAAAAGATGGTTGGAGACAGATTAGTGAATATTCTGGAGAGGATATTTACCAATACAATCCTAAGAATAAGCGTTTAGAATTGGTAACACCTTATTTTGTAGAATACGATTTAAATGGAGATAACCTATACAGAATAACAAATGGTGTAGGATTATTCCAAGAACTTAGTATGGAACACCGTTTTGTATTCTATAAGAAAAAGAAATCAAAGAAACATTTCGAGATTCTTGTAGGAGATCTTATT…	57989	60064	2076	forward	MAKKKAAGSLAGVDIEVKAQPGKQTLAMDLMPEVMIYGGAAGCVSAETEYLTKDGWRQISEYSGEDIYQYNPKNKRLELVTPYFVEYDLNGDNLYRITNGVGLFQELSMEHRFVFYKKKKSKKHFEILVGDLIALQQIGKPLQGYVENPFGKRVPFNIPGKKSTYLKIHEVISTDDKKYCFETPSSYIVFRRGDHCFVTGNSGKSRLLLLKALKYAYKDPLFGGILFRKNTTAHRKPGGLFTEAKRLYLPLQPHVKESTMDIIFEATGGGTLKFDHLENDNVTAETNHQGTQYSMVGFDELTHFTQYEMLYLLGRMRSESETSFMLCTCNPDADSWVLNWVLPYLDEGGYPREDMCGKQKYFIIVNDEPVFADTPEELKEKYPENCFMENPNTGETVVI…
hypothetical protein CDS	CDS	GTGTCAACAGGAAAAAGAACGTACACTAAAAAGTCAGAATACTGGGACAAAGGTGCTGCAAATAAAGCTGCTCTCTCTCCAACAAAAGAAGCAGAGAAAGAGAAAACGTTACTCCTGTCACCTGAAATAGGAACGATCGGATTAAACTCAATCAAAGCATTTACGAATTTCATGCAACCCTATGAGACTCGTTTCCCAGAATGTATTCGCACTTTTAAAGAGATGGGTGAAGACCCTGATGTAGCTACTGCTCTTGACGCTACATATATCTTTGTAGATAGAGCATTCTTTGATTTCAAGATAAAATACAATGTAAACTCGGCAAAGTCAAGAAAAGCTGCTAAGTTTATTGATTACATGTTACGCAATATGCAAGCCCCTCTACGTCAATATGTTAGA…	60166	61731	1566	forward	MSTGKRTYTKKSEYWDKGAANKAALSPTKEAEKEKTLLLSPEIGTIGLNSIKAFTNFMQPYETRFPECIRTFKEMGEDPDVATALDATYIFVDRAFFDFKIKYNVNSAKSRKAAKFIDYMLRNMQAPLRQYVRSLLTYKQYGFAFAEKVYELDEDPKSPYFGYWRLTKLAFRPQDTLHMAQPFTYSADGRSILSVNQNITNTMLAPGNTTLETGIKEIPFSKVLFVGSNITENNPLGVSPLLAVYRSWREKSLIQEFEVIGVSKDLGGMPVLKVPSDILNRASLDPAGDEAQSLRVLQANIANLHSGEQAYMVLPSDVYEGTVMRQYDLVFQGVDGTGKQFDTQALIKQRKLDIYNRFGAGVLIMGDGDAGSFALSDNKQTLLSHFIERDVDIVVEAIN…
hypothetical protein CDS	CDS	ATGGAACTCAATAAAGATACACTGTGGGAACTCTTCAAAACCTTCGCTGGTTTTAAAGAGACTTCTGAATCCCAACAAGATTCTATACCATCTCAAAAACCTGAAACTCTAGTCAAACAAAATAAATTTGATGAAGAAAAGATGCAGGTTATTGAGGTCTTGTATTGTCCACCTGAAGAAGACGATCTCCACGGAGAGCGCATGTCTGATTTGGAAATCAGGAAGATGGTTGACAACTTCAATGAGAATATTACCAACATTAGTGGTAATCTTGGTCACATGAAGAACACCGATAAGTTTTCTCCAATTAAAGCTTGGGTAAATGAAGTCGATTGTTACATTGGTGACGAACTCGTTGTGGAAGGAACTCCCCTCGTTAAAATCCAATTCAACGACCCT…	61825	62304	480	forward	MELNKDTLWELFKTFAGFKENSESQQDSIPSQKPETLVKQNKFDEEKMQVIEVLYCPPEEDDLHGERMSDLEIRKMVDNFNENITNISGNLGHMKNTDKFSPIKAWVNEVDCYIGDELVVEGTPLVKIQFNDPELYQARKDGVLKGLSIGAMGVKVKKD
putative scaffold protein CDS	CDS	GTGGCAAATACATATTTAACTAACGTAGACTTTTCAGGAAAAGCTACGGAAGAGTCACTAGGTGCTCATATTGCTTACACTTTTGATTTTCAAGGTGGAGCGGCATCTGGTTATAATACCCCCCTTTTATTTAAGTCAGACGGATCTCCAGACATAACTTTTGAAAAGTTAGAAGCTCTCACTAAAATGGGAGAAGATGTTACAGAGTTACGTAAAAGCTATATTCAACAAGTGATGGATCGCATTTCTGAAAAAGTGCGTGAAAAATTTGAAGCTGGTTGGGATTGGGTTTACGTTATTGATGCTGACTTCGATGCGAACGTTGCAATTTTCTGTTCAGATAACGGTATGTTCTCTGTTGGCTTTAAAGTTGACGGACTGAATGTTGAAGTTGAAGAG…	62307	63422	1116	forward	MANTYLTNVDFSGKATEESLGAHIAYTFDFQGGAASGYNTPLLFKSDGSPDITFEKLEALTKMGEDVTELRKSYIQQVMDRISEKVREKFEAGWDWVYVIDADFDANVAIFCSDNGMFSVGFKVDGLNVEVEEVAKPVVRVTDYQVVDGDVMISIDFFEDVLDDALSNLVKSSLKQSQVKDYLVKAHAKANTNSVDAEANPAGDKSANTTGINKGETPLENINKEEFLKSAEFQELMKAQIAEAVEKAAADARAAAELEAQEKIAKAEQEAEELRKAEQARIEEEYTTVVKSYSFVEEDKVEALVKYLVDNKDIAETIVKAFEKARAEVDAVKKEFGTERGVDVINTQPVAKSSSELISQKAAELKKAQKQ
putative head stabilization/decoration protein CDS	CDS	ATGGCTAAAGGAATTACTTTATCTAACTCTCGCCAGGAATTCGGACACCTGGTTCTGGGTGGAGTGTTTAGCTCTGACCTTGGACACTGTGTACGTGAAGTTAACCTGGTTAAAACAGCAACCATGAAAATTGGTTCTATCCTGAAAGCTGACAACACTGAAGCTGCTAAAGCTGAAGCTGCCGATGCTGCTAAAGTTCTGATTTGGACTGATGCTCTGTTCGGTATTGACGATGTAGCAGTAGGTGACACTTTCACCGCAGTTGTTGGCGTACGTGATCTTACTCTGAACCGCTTTGCAGTATACTACAAAGATGGCTCCCTGGTAGATGACGCTGGCGTAGCAGCACTGGAAACACATGATCTGAAACTGACCGAAAAAGTCGTTTTCACTTCTTAA	63442	63840	399	forward	MAKGITLSNSRQEFGHLVLGGVFSSDLGHCVREVNLVKTATMKIGSILKADNTEAAKAEAADAAKVLIWTDALFGIDDVAVGDTFTAVVGVRDLTLNRFAVYYKDGSLVDDAGVAALETHDLKLTEKVVFTS
putative major head protein CDS	CDS	ATGCCAGCAGTAATTTTAGATCAGGTTGTAGATTTCAGCCCTATGATCGAACTTCAGGATTCCCCTGATACACTGATTGCCAGCCTGAATCTGTTCAGTGTTGACTATCATTCAACTACCGCTATTGAAATCGGTAAAGAAAAAGCTGAAGATGCTCTGATCTCCGCTCGTGAGCGTGGTGGTGAGCGTAACTTCCTGACCATGAAAAATCCAGAACTGAAAGCGTTCCGCATTCCGTTCTTCCCTCTGGATAAAAACATCAAAGCTCAAGATATTCAATCTTTCCGTAGCTTTGCAATGGCAGGAATCAATGACTCTCTGCGCACAGACGCTGAAGTTGTTAACCGCTATATGTCCCAGATTCTGCGTGACGTAGCAAAAACCAAAGAAAAAATCTTT…	63862	64863	1002	forward	MPAVILDQVVDFSPMIELQDSPDTLIASLNLFSVDYHSTTAIEIGKEKAEDALISARERGGERNFLTMKNPELKAFRIPFFPLDKNIKAQDIQSFRSFAMAGINDSLRTDAEVVNRYMSQILRDVAKTKEKIFAEAVMGRAYNGVGGAANSAYNWYTEWGATQKSVAVDFASTTVSPAATIEQEARAYIIDTKQDGSTATRIVALCSREFFASLVNSPFVRQAYQYFQGTPNLLRDRLSGNMDVQVFEWNGVTYIEDIHGNIPAGEAYVLPMGIEGMFQAHYAPADTPELANTQARELYTFMISQHRTIQLQSEFSLLAVNTRPELVVKLTTA
hypothetical protein CDS	CDS	ATGGGCGAGCCTTTTCTGTTTACAATAAGAGTTTACAACGAGGAGATTGATATGTCAAACCCAGAATTGAAACGTTACTTTAGTTATCACGAAATGATTCGTGATTTCGAATCGCTTTCACCACTGATCGATGCTGATAAAACATTAGTATCTGCGCCACCAATGTCTTTCTATCTGAAAGATGGTCGTATTGCATTAGGTGGAAACTTCATTCACTTCCTCACGCGTTTGAGAGAAGAAACAGGTATTCTTGTGCATCCTTTTGCAAGTGAAGAACACATGGGTTACTATCTTGTAAGTTACGAAGACTATGCGCCTGTAAAAATCAAAGAAGAAGTTTTAAAAGTAGAAGCGGTAGACACTCCAGCTAAAAAACGTTCCCTTCGTAAAAAATAA	64897	65292	396	forward	MGEPFLFTIRVYNEEIDMSNPELKRYFSYHEMIRDFESLSPLIDADKTLVSAPPMSFYLKDGRIALGGNFIHFLTRLREETGILVHPFASEEHMGYYLVSYEDYAPVKIKEEVLKVEAVDTPAKKRSLRKK
putative tail capping protein CDS	CDS	ATGCTGAATGCGGTAGAGTTGGCACCACTGATCCGAATTCTTGTTTATAACCCTTCTCAAGAAGTATTGCCAGATGCAATGCTGATTCAGATCATCCAAACTTGGATTGATATTATAGGGAATGAAGATAAGGATAAGTGTGCAGTATTGTGGAACAGCTTGATTTCTGTTTTAGAGTATTTATGGAACAACGATGTTCTTAACAACAGTACTCAAACAGGAGGAGCTATGTCCCGCAGAGAAAAGATGGGTGAAGTCGAAGTTGAAGTTAAATTTAACAACGGTCAAGTCACTTATAAGTCTCCGTGGGAAGATATCTATCATAACTATTTAAATGGTCTTATGGTCATTCCTGGGTGCACGGCAGGACGAGGAGCAACCAGTAAAGTTCTTATTGGC…	65302	65850	549	forward	MLNAVELAPLIRILVYNPSQEVLPDAMLIQIIQTWIDIIGNEDKDKCAVLWNSLISVLEYLWNNDVLNNSTQTGGAMSRREKMGEVEVEVKFNNGQVTYKSPWEDIYHNYLNGLMVIPGCTAGRGATSKVLIGGVDAREIDRVNSDPNSVNGLGNVASVDRNTRNVNYLRNYGPVSFYRRDK
hypothetical protein CDS	CDS	ATGGAAAGTGAGATCTTACCAGGTGACGATACAGATTGGGAAACCATTATCAAAAAGATGATGGACCTTGAACAAGTTCAAATCGAAGCTGGTTTTTTAACAAACAAAAGGCATCCTGAATCAGATCTCACTATTCCTGCAATAGCAGCTATTCAACAATATGGTAATGAAACAAATAACATACCTGCTCGCCCTTTTATAACAGATGGTGCTGTTATCTCACAGAACAATATCGCTAAAAAGATGAAGCAGGTGTTTGCAAATTACTTACTGAATAATGTCGGGTTAGCTGTTTTTGAGCCTATAGCGAGAGCCTCTAGAGAAGGAATAGCTCAAGCGATTGCAATGCAACGTTATCGTCCTTTATCTCCTGTGACAATTAAGATACGACAAGATAAA…	65850	66338	489	forward	MESEILPGDDTDWETIIKKMMDLEQVQIEAGFLTNKRHPESDLTIPAIAAIQQYGNETNNIPARPFITDGAVISQNNIAKKMKQVFANYLLNNVGLAVFEPIARASREGIAQAIAMQRYRPLSPVTIKIRQDKGNYSNHILIDTAHMINAIETKITKSKSKK
hypothetical protein CDS	CDS	GTGTTACTAGATCAATTTACTCTCCTTGATCTAACTGAATACCAAGGTCGTAGACGAGTCTACAAAGAGGCCGTTGGTTCAGTTATTGCTAACTTAGAAAGTAGTGTAGAATATGAACCATTTACTATTGAAGCGGCAAGCTTACAACCGATATCTGGTAAAACACTGAATGCACTACCCGAAGGTTACAGATCTAAGGCTCAATATAGTTTCTGGACTAAAACAGAAATGAAGGGGTTACAACAAGGAACAGAACAGTTATCAGATCAGATATTGATAGATGGTAAATGGTATTCTGTTTATTCCCTTAAAGATTGGACCAGAACATCTTTCTTAGTCCATCATCACTGTGTTGCAATATTAGACGATCAAAACAACTCCTGGTCTTATGGAACAGAA…	66384	66800	417	forward	MLLDQFTLLDLTEYQGRRRVYKEAVGSVIANLESSVEYEPFTIEAASLQPISGKTLNALPEGYRSKAQYSFWTKTEMKGLQQGTEQLSDQILIDGKWYSVYSLKDWTRTSFLVHHHCVAILDDQNNSWSYGTEGGNFG
Tc1 tail completion protein CDS	CDS	TTGGCTAATATTTACCAACAAATAGAAGCATACGAAAATGCCATCTACTTAAATATAGGTGGCTTCCTTCAAGAATTAGTGGGGTTGCCAGTCTATGTTATGGATAAGCCATTCATTAAACCGGATACTCCTTACCTAGCACTACGTATTATCACTTCCAGCGATTCTGGAGGTTGGTCTTACCGAAGCTCTATTCAAAATGATATGTATTCCTACGAGATGGATAATACCTACGAGATTGAACTTGTAGCCTATCGTGGAAGACCTACCACTTTGATGAGCTATGTTCTGGCTGCTCTCCGTGGTGCAGAGGAATTAAAATACAAACATCTCTATTCTAAAGGTCTTGGTTTTTTAGGAGCCTCCAATATAGCTCAAGCCAATACAATTGTAGACGGA…	66793	67431	639	forward	MANIYQQIEAYENAIYLNIGGFLQELVGLPVYVMDKPFIKPDTPYLALRIITSSDSGGWSYRSSIQNDMYSYEMDNTYEIELVAYRGRPTTLMSYVLAALRGAEELKYKHLYSKGLGFLGASNIAQANTIVDGDKTELRARMVMTFNTRMSIEDIATTPIEAINMHIRSFRDSYNDPIPLDLILNRVYAITLVPGEYSSVNQNGSLFNNPTE
putative structural protein CDS	CDS	ATGGCAACTTTTCGTGAAAAGGTAGCAACCGTAACTTTACTGTATGGTGCTACATCAATTCGTGAAACCCAGTTCGATATTCCCCTGATCCTTACAGGTCAGAACGTAACTGGCGAAGCGATTCAATATTACTCTTCTTCCGATGCACTTTTGGAAGCAGGTTATGGATTAAATGATCCAGCGTATATTATGGCAGTCAAACTGTTTAACGGTTTGTTCCCACCAGATCAAGTCATGGTTGGTAAGCGTGAAGTTACAAACTTTACTCTAACTCCAATCGTAGAAGATAGTGCAACTTACACAATTACCATCAAAAATGGTACCAAGAAAAAAGAATTTAAATTCATTGCTGATGACACTGCAACTGCACAAGAGATTGTAGTTGGTCTGACTGAAATG…	67466	68839	1374	forward	MATFREKVATVTLLYGATSIRETQFDIPLILTGQNVTGEAIQYYSSSDALLEAGYGLNDPAYIMAVKLFNGLFPPDQVMVGKREVTNFTLTPIVEDSATYTITIKNGTKKKEFKFIADDTATAQEIVVGLTEMINADLVYGPLFTVANNGAAMTFTPVEGKFGSIDSTGFTQETVYANAITEDIAALHDIDSSWFWTLSDSHETEDVLALAAWVEENDKVYFFSSSEPGIKTKAEDNVLERLNDLGYNNTCFALWMTDADSVFPEAAVVGAICSRQPGLTTLHGKTLVGVEIEKLDQTSENNIVQQNGNIYRKEHGTLFYRDGLMVSGFFVDYVVHALWFKARTEESLFTLFKQQSMLGGGVRATSNGLALIRQAVLANPIQVGILNGSIANEVVTSEE…
putative structural protein CDS	CDS	ATGGATAAAATGCTTACTGGCGTAATGGCCTACGACCCATCTCAAGTTATCCTTTCATTAGGTGGTTGGGAACCGTGGGGTTTTGCGGCTGATACTAAAATCGTTATTGCTAAATCTAACGATATTATCAACCCTTATGCAGGGACTGATGGCGACGTTTCACTAGCTTTGAGTCGTAACCGTTTGGGAACACTCACAATGTCTTTGCAACGCACATCTCCAGCTAACGAAGTACTTGCAACATATGCACAAACAATGTATTCTACTCGTCAAGTAGCGTTCAGTGTTTATTTAGAAGACCCACGTGGCTATTACATTAGCACGATTGGATGGATTCAAAGTCAGCCTGAAGATACTATTGGCGAAATGATTACAGAGAACCAATGGGTTATTGGTCTT…	68886	69365	480	forward	MDKMLTGVMAYDPSQVILSLGGWEPWGFAADTKIVIAKSNDIINPYAGTDGDVSLALSRNRLGTLTMSLQRTSPANEVLATYAQTMYSTRQVAFSVYLEDPRGYYISTIGWIQSQPEDTIGEMITENQWVIGLKDASLLRNEVGVGLSTLNSISALTIQ
hypothetical protein CDS	CDS	ATGTCACAAGAACAAGATAACACAATTCAAAAATATGCTCGACCAGAAGAAGTAGTTGAGATTCCGTTAGATGGAAACAGATCTGTTACTTTCCGTATTATGAAGTGGAGTCCATCTAAAGTGTTTGACAGGATTCCAGAATTAGGTAGTGTTCTGGTTGTTCCTATGACTATGTATAGCACAGCAACAATGTCCGCAGACGAAGACCTTGAGTCACGTATTGCTATGGCATTGATCCAACTTTTTGCAGGTTTGGAAGAAAAGAATTTAACTGTCTTTTTGCGTAAAATTTTAGATGAGGTTTATACTCAAGACGGTTATAACGTTGCAGAAAATTTTGATGAATTATTTATGGCTCACCCAGAACTAGTGTTAGATCTTACTGCTAAAGTTCTGGAG…	69411	69893	483	forward	MSQEQDNTIQKYARPEEVVEIPLDGNRSVTFRIMKWSPSKVFDRIPELGSVLVVPMTMYSTATMSADEDLESRIAMALIQLFAGLEEKNLTVFLRKILDEVYTQDGYNVAENFDELFMAHPELVLDLTAKVLEVNYGPFFKRGFGKLFTQLQAMTSLAAN
hypothetical protein CDS	CDS	TTGTTAGAAATTAACGCCTCCAAAATTAGTAACGTGGTTACGTTTAAGGTGGACAAGAACAGTCTCAAGGAAGCAAAAGATGCCGTGTTGAGTGTTCAGAAGTTTGCAAATAAAATGCAACCCACTATGAACATGACCAAGTTTAGACAACAAATGAAAGAGATTGAGCGTGAACTTAAGAAAGCTCAAACTCAAAGTCAAAAACCTATGCGAGCACCTACTCCCGCTGGAGCGGGTGCTCCTGTAGGCGGATCTGGTAGACCTAGAACTCCTAAAACCCCGCAAGGAAGAGAAGAAGAAAAAGCTCGTAAAGCTGCTGAACGCGAAGCTAAAGCAGCAGCACGTAGGGAAGATTTAGGTAATCTTCGTTTGCAGAACTTTAACTATCGAGCAAGAGCA…	70180	72168	1989	forward	MLEINASKISNVVTFKVDKNSLKEAKDAVLSVQKFANKMQPTMNMTKFRQQMKEIERELKKAQTQSQKPMRAPTPAGAGAPVGGSGRPRTPKTPQGREEEKARKAAEREAKAAARREDLGNLRLQNFNYRARAFSKASPGAMQEARDVMGKAVEQYKKGEITLQRMNQALAHQLDALRRSHREKNAEIEDEVRGRRRIRRELEAEAKMRIRMRNRELRDIERNRKRELAQQKRDRDRRYGQLKEGAAGLNPRMIASSLIGAGLFAGGSVVGNTLMNTNERIKLVSRGAENVQTNANAILAMTAWGEQNGVDSANIIKSIDNIKDVRERLGNTVLASKWNEKEGKWKGGDNGINDIMNLFGWNPEQLKPLQNDPLAFIQATVNEGERRGMNSAQIGRLLE…
hypothetical protein CDS	CDS	ATGGCAGCAATGACTCCACAACAGTCGGTGAGAGCCGTCTATAAGGCAGAACAGGAAATCAACTCTACCGAGAATAAAAATACCTCGGCATCTACTGTAAAGGGTGATAATGGTTTCTGCATTTTAGCAAGTGTTTATAATAGTTCAAGTGATCAATACATTCAAAACTTTAAAGCAATTACTTTCGATTCGGTCCCTGAAGTAGGTGTAACTCGTGAGGCAGATGTTACAAGTTTTCCAGTAGAATCAGGATCGGATGTAAGTGACCACGTTCAAATAAAAAACAACAGATTTAAACTTTCAGGTATAATTACCGAAACACCAATTCGGCTTATGCGAGATCAATTATACAGTGCAGGTGTAAATGGGGCAAGGATTTCTCAAGCAATAGAATATCTA…	72295	72996	702	forward	MAAMTPQQSVRAVYKAEQEINSTENKNTSASTVKGDNGFCILASVYNSSSDQYIQNFKAITFDSVPEVGVTREADVTSFPVESGSDVSDHVQIKNNRFKLSGIITETPIRLMRDQLYSAGVNGARISQAIEYLDQIFESRQPIVLLTEHRTFENVILKGYSYDYKSEFAMQFDLEFEQIRLVSKATTNAIAVKTAPNKSTGGDVKGQVASNGPKSDITVRTAEATNTPTNNGG
hypothetical protein CDS	CDS	GTGACAACTTATTCTAAAACAACAAGGTCTACAAGTAATACAGGCTACAGTGCAGTTTATCTAGAGGACCATTCTACTTATTTTGCATGGTATCTGAAAACTGAAGAGTATCCTGATCAAACATATACAGTTACATTGGATGGAGTTGATTATGACATTCGTTTAAGGTGGAACACTAGGGACGAGTCTTGGCAATGTCAGATTGGATTATCTGGAGATGATCCAAGTATAAGTTTCAAAGTTACAAATGGTTTAGATCTTCTTAAACCTTATAAATATCTTGAAAGTGTGCCAGATGGTCAATTGTATATAGTAGATACAGTTAAGATTAATGGTCGTCCTGGGTATACAACTACAGGTCGAGATAAACGTTTTGTATTGGTTTATATTGATAACAAA…	72999	73412	414	forward	MTTYSKTTRSTSNTGYSAVYLEDHSTYFAWYLKTEEYPDQTYTVTLDGVDYDIRLRWNTRDESWQCQIGLSGDDPSISFKVTNGLDLLKPYKYLESVPDGQLYIVDTVKINGRPGYTTTGRDKRFVLVYIDNKPNQA
putative baseplate hub CDS	CDS	ATGGCAGAAAGAGAGTATACAAAAGCTCCTGCCCCTAATTTAAACAGGGCATACAAATTATTAATTGGTTCTGCCACAAACACAATACAGAAGAGAACTAAGAACTCGGCATTTAAATCTACAGTAGATTTGGATACCAAGTTAGGAACAACAGAAAAATCCTCTTCTAATTTGTATTTGTTGCAAGACCATCAAATAACCTTCAGTATTAAGAAAGATAATAACAAAGATCCTAACCAAGCAGAGATTGTAGTTTATAACCTTTCGGATGATACTGTTAACTATATAAACCGTGGTATCCGAAATAACTTGGCTGTTGCTTTAGCGGTAGGATACGAAGGTGAAGAGTTGGTTATGGTCTTCAAAGGAACTATCCAGTGGGTTAGTGATACTTTTGAC…	73422	74432	1011	forward	MAEREYTKAPAPNLNRAYKLLIGSATNTIQKRTKNSAFKSTVDLDTKLGTTEKSSSNLYLLQDHQITFSIKKDNNKDPNQAEIVVYNLSDDTVNYINRGIRNNLAVALAVGYEGEELVMVFKGTIQWVSDTFDSVDRKTTLHCLDGGINIAEARTSRSYPKGTKIKRVVTDLVKDLGTTEGNIHVDNDQTLSSATAMCGNTSHYLEHICKSIDHNVSIQDGSVYVTPRSQMSSARSAYISPETGLIGSPEPFHNDIKPTKKVTKSSKKAKKPTDGVKFKCQMNGAILPEKTIWLKSRDYDGPFKVVSVSHNGDKEGKEWVTEVECVSVSEIMTKEK
baseplate central spike CDS	CDS	ATGGATGCATTGAATTTTGTCACAGCAATGCGTGGCTTAATGACAGAACAATTAGCAGAAGTCCATACAGCCTTGCCAGTCCGTGTGACTGGCGTTAATTATGGTGCTAAGACTGTCACCTTAGAATCTATTGTTAAAAACACACGATCTAGTGAAGATGAAATAGATTATCCTACTTTTGAAGATGTTCCTTTCATGGTTAATGGTGGTGGGACAGGAAGAATCTCATTCCCTATTAAATCAGGAGATTTAGGGACCGTTATATTTTCTGAACGAGATCCTTCTAATGCACTGCAAACTAGTGGGGAAACTTCTTCATCATCCACTTTTATGCAGCCTTGTGGATTATACCCTATTTGTTTTATTCCCAAAATAGCTACAGGAACAGATTCAACAGAA…	74432	75166	735	forward	MDALNFVTAMRGLMTEQLAEVHTALPVRVTGVNYGAKTVTLESIVKNTRSSEDEIDYPTFEDVPFMVNGGGTGRISFPIKSGDLGTVIFSERDPSNALQTSGETSSSSTFMQPCGLYPICFIPKIATGTDSTEAVDSEKVVISNNKNTYASFDPTGNISIWNSQGMKIDITTSGITITDGTGTLDLKGGNLTFKGGVADINGLKIDQNGLMTDGNGIGFHTHTHTVRNIQSGSSSAESLKPTGA
hypothetical protein CDS	CDS	ATGGGAATCCCTTTTGACTTAAAACTTGGACCAAACAACGACCTCATCATGGATGATGGGGATTTGGTCCTCACTACAACCAGAACAGAAATTGCAGCACAAACTCTTGGGATAACTCTGAACACGTATCGTGGGGAGTGGTTTTTAAATACTAACTTCGGTGTTCCTTACTTACAAGAGATTATTGGTGTTGCTAGAAAGAAAGATATTGTAGACAGAATATTTTTAGCAGAGATTGCCAAAAACGTTTACATAGATACAATAAACAGTTATAAATCTGCTTATGACATGGATCAACGTTATTACTCAATGACAGTTATGGTCACAGTTGGAGCAGATACAGTAACATCTATATTCAATACTCAACCTTCTGAAGAGTTTATTTACCCTGAAGCTGGT…	75168	75794	627	forward	MGIPFDLKLGPNNDLIMDDGDLVLTTTRTEIAAQTLGITLNTYRGEWFLNTNFGVPYLQEIIGVARKKDIVDRIFLAEIAKNVYIDTINSYKSAYDMDQRYYSMTVMVTVGADTVTSIFNTQPSEEFIYPEAGEDNAAITCEAYSIVENSNRLYRFINFVGLPRDTYSTWWNEWSTESAVERIMVNEKGDALATNNNFGITAMTGVEE
hypothetical protein CDS	CDS	ATGGCAGATTTAACTACGATCAAAGTTTCTGATCTTACACAAACAACCTCTGTGTCTGATACAGATTTCTTTGTAACAGATCAGGCTGGAATAACAAAGAAAACTTCTTTGAAAGTGCTGTTGAGTGGTGCAGGGGTAACTAGAAACCGTCTGAATGCGCGGGGAACAGTAACTAGCACCCTGGCATTAGATATTAGTTCAGCAGAATATTTTTCAGCAACTTTATCTTCTGCAACGTGCACAATTAGTTTTACTAATATTCCAGTAGCAACAAATGCAGTTTTAAACTTTACTTTAGCTTTGCGTCAAGGAAGTGGTGCAAATAAAGTCGTATGGCCTTCTTCTGTAAAATGGAGTTTTGGTCGTTCCCCAGTTTTGAGTTATCGTCAAGGTGCAACA…	75794	76267	474	forward	MADLTTIKVSDLTQTTSVSDTDFFVTDQAGITKKTSLKVLLSGAGVTRNRLNARGTVTSTLALDISSAEYFSATLSSATCTISFTNIPVATNAVLNFTLALRQGSGANKVVWPSSVKWSFGRSPVLSYRQGATDTFEFISYDNGATWTGSLVLAGVI
tail fiber protein CDS	CDS	ATGTCAAGAGTTAAGCACAATATTGACAACACGTTTCAGTTGATTGAAGGGTTGGTTCAGTTTTTGGAAAGAAATACTGGGCTTACCATAGATCCTACGGTTCAGCATTACATTATCAACCCACAAAACGTATTGGCGAACAACAGACACTTTATTAACTGGACAGCGCAGGAAGGGCAACCAAACGGTGACGCTACTACCGAAGGTCAATCTGTGCTTATCACTGGTTTTGCTTATGCATATTTGGCTACAGGGGATAAAAAATATCTTGAATCTGCCGAGAAGTATTGGCAAGCCTATATAGATCACTTCTTCGGGGGCCAACCTATTCCTGATCCTCCAGCTAAATATCGTCCCAATTGGATCATCAATGGTAAAGAACCACGTTTAGCACATTAC…	76267	79143	2877	forward	MSRVKHNIDNTFQLIEGLVQFLERNTGLTIDPTVQHYIINPQNVLANNRHFINWTAQEGQPNGDATTEGQSVLITGFAYAYLATGDKKYLESAEKYWQAYIDHFFGGQPIPDPPAKYRPNWIINGKEPRLAHYPLTDDGYPTHGGFKGSMMTWINGRTVIPKGAPHWGEYLDKAWFAFNGNLGWNSVNATVYATNPDGSTNWKEYGDQWDVEWIIDRLGRKVDWDGNILSTGHSFAEYGTVQLKNASVNGDYKFNYATCNPVEHGGYLLKRNEMWHNRPVNVPVELGYQDNASDAETWWCDANYLMYQITGERKYWLCWQSSLLLCQDYSNIDMFDKFFRRSTTAIIPFTDGISYDYSYPSTAIPKYSRDELGYTVIRQDVAAQTTLEQQAVWFRVDQN…
capsid and scaffold protein CDS	CDS	ATGAAACAAGCTATATTTACTGTCACGCGAGACAAGAGAGTAAATGCGAGTTCATTTAACTACACGACTGTTGATGGAACAGCAGTCGCTGGTAGAGATTATATTGCAAAATCGGGAACACTTGTGTTCCCTGATGATGCTGATTCTGCTACCATTGTGGTTGAAGTATTTGAACGACCAAAGAACTCAATAGATCTTAACTTCTCCCTCCAAGTTTCAGGGATTAGTCAAAATAACATGATGGTTGAAACGACCATCAATTGTATTATAACTACTATCCAAGAAAATACTACTCCAATAACTTGGACTACAAAAAACGTTAAAATGTTCTCTCCTATGTATTGGACAATAGACTCTCAAGCAACGGAAAGTTGTTCTATTGTATCTCATGGAGACTCT…	79152	81215	2064	forward	MKQAIFTVTRDKRVNASSFNYTTVDGTAVAGRDYIAKSGTLVFPDDADSATIVVEVFERPKNSIDLNFSLQVSGISQNNMMVETTINCIITTIQENTTPITWTTKDVKMFSPMYWTIDSQATESCSIVSHGDSFTARFVNRTTAGLAGVIWSTVDKYDHKGVGYLPHTDLSSDKLWFKMEISQNMPGFKEEPLVPTLTVTLLDKSVHYVSLGFYASDISEDGKTATIKLDFGNIFSGPNNDIPLDMSAVDNIFFSLITARYEEIEEVVPIDSQEAWFTFTLLEPTSGYSMMKVSNLVQPEHDIRMCTSYDDMYNLTPERVIYNTYALGYRGMINHYNGMSHYYEFSWNGTSWALNRSVFLNPATEAWLNSFHSIANENGYTIMNSLSFELMSTVCPVEW…
structural protein CDS	CDS	ATGCCTAAAGAAAGTGGTTTTAAAAAATTTATTCGCGGAATGTTCTGCACTTACCCTGGCAACGGGGTAAGCTCTACAAAAGTCTGGAACGCTGTAGGCATGTCTGTTATGACAGGCATGTTTATCTTTTTAGGAATAGAAAAAGAAATTCCTGAATGGATGGGTTGGGCTTTTGTTTTCATGATAACCCCTTCTCGCCTCATGAAAAATCTTATTGATTTACGTTGGGGCAGATCACAATCTACCAAAGAGGATGACTAA	81208	81468	261	forward	MPKESGFKKFIRGMFCTYPGNGVSSTKVWNAVGMSVMTGMFIFLGIEKEIPEWMGWAFVFMITPSRLMKNLIDLRWGRSQSTKEDD
hypothetical protein CDS	CDS	ATGGATGAATATGGTTTGACAGATGCGGGGTTTGTAATCCCGACTTTTGACGATGTTCTAAACAACTATATGACAGCAGTAAAAAACACATTTGGTGCAGATGCCGCCACTTCGGAAGACACTGTGATCGGACAACTGTTTAGAATAATTGCATACACAGATTACACATTGTGGGAAGGTATGCAAGGGGTCTATAATACTCAAACACTAGATGGTGCAGAAGGTATTTATCTTGACGAAATCTTTTCTAAACGCGGTTTCTATCGAGCAGGGGCAGCAGCAAGTACAGGTTATGCCTATGTTAAGAGTAATAACAAAGCAGCTTGGACTTATGAGCTAGGCACGGATATTTACTTCAACTCTGATAGTGATATGAACTACTATGTTAGCACACCAACC…	81468	82955	1488	forward	MDEYGLTDAGFVIPTFDDVLNNYMTAVKNTFGADAATSEDTVIGQLFRIIAYTDYTLWEGMQGVYNTQTLDGAEGIYLDEIFSKRGFYRAGAAASTGYAYVKSNNKAAWTYELGTDIYFNSDSDMNYYVSTPTMLNAKIAAYQISRANATATGVPNITFYAQSAVDGGLNSKTLAPGSSTFITDLETFIKANLTEADRSLVFSDSGNLSIGFTSLTSDTPVGLVTPIKFYASVPVGTKWSEIPVVAAEKGYNPVGVESITGISSTFTGYLDSGNFYSFSPGRDVETDAEFRSRFNDNVDEANAGTRAAIVKALLLTDGVTKVKIYDNPTLHDQEHAPAMTFQTIVYGGSAEEVAEVIYKTKPINSLTHGTTNITVTTEDGGQEIIRFSPGASATYSVKL…
structural protein CDS	CDS	ATGGCAGTGAGTGTTGACCATGTAACAACTTGGGCCAGTATCAATGAAGATGTTAAAAACCTTCTGATTGAAGATTTTAAATCTTCTCCTAACATTGTCAAGCTCCTCTACATCGTATCCAGTGAAAAGCAAAAGATAGATCAGGCAATGATCTATCTTGCTAAACACCGCTTGATCTCTACAGCCACAGGCAAATACCTAGATATTCTAGGGGAAGAAATGGGGATCGAACGTAATGGCTCTGATGATGAAGAGTATAGAACAATATTAAAAATCAGGGCTTACCGCGTAGCCTCATCGGGGACTCGTGGTGACATAATTGATATCTTCGCCCGTTTCACAGGAACAGAGCGTGAAACGCTTAATACTTACGTAGGTTTGAATAAAACCTTTGATGTG…	82958	83587	630	forward	MAVSVDHVTTWASINEDVKNLLIEDFKSSPNIVKLLYIVSSEKQKIDQAMIYLAKHRLISTATGKYLDILGEEMGIERNGSDDEEYRTILKIRAYRVASSGTRGDIIDIFARFTGTERETLNTYVGLNKTFDVFFYNLCLQSDQALEQLLSVFPIISSYRLGAKAGSAFGFSSYYATKPPHGIGGLGSLYMESTGDETGRMCTLLKQID
putative gpH domain protein CDS	CDS	ATGGCGAAGCCAATATATTATCCTGACTGGGCTACACAAACTGTAACGCTCCCAGGAACTTTAAACACAAACAAAATTAGACCTAAAGAAACCATCCGCACAGTTGGTATGGATTATGGTCAAATCATGACTTGCGAAGAAATGAACTGGATTCTTAATAATATTGGTTTATGGATTCGCTATTTGGTGGATGACTTTCTTCCAACTTTACCTAATACCTACTTGCCTTTAGTGGGAACTAAGATTACAATGGCAGGTGATGCTACTGGTGAGGCTACTTGGAACGGTAACAAAGAAGTTACTTTATCTATCCAGGTTCAAGATAACAGTCATAATCACTTGTCGGCAAACATTACAGATGCCACTAGTTCAACAGTAACACCAAACGTGCTGGTAAAA…	83597	84658	1062	forward	MAKPIYYPDWATQTVTLPGTLNTNKIRPKETIRTVGMDYGQIMTCEEMNWILNNIGLWIRYLVDDFLPTLPDTYLPLVGTKITMAGDATGEATWNGNKEVTLSIQVQDNSHNHLSANITDATSSTVTPNVLVKRDAGGAIYGGDVYVNGTSTTDPATLFFKNFAGQTNGEISAEYQSGGQLYIYRRNPSTGSVSAGVRLYDAGYVLIDSPRSNSGQDTSNGNALVRLDYLNSRLTSLQNTLQTNINTVQNNLNSVNSNLSSRINNVESNHQSQITNNYNYANGTFVRDIRYTSQGVYYPPGNEVSWTYICSSGYVLSGIIVQETGRSSADNIGGVYFKRLQRNVNGNWYDIGG
putative tail fiber assembly protein CDS	CDS	ATGATATTTACAAACTTTAAAAAATATATTCCTGAAGATCCTGAACTAAAAGAATTGGTAGAAGCAGAGAACATTCTTTTTCTTCGTTGCGATCAAGGTTACGATTGGTATGATTTACGTAGCACAGAATTCAATAACGATAAAATGAAAGTCGTTTTTGATGATCAAAATCGTATTGTGTTTTGGAATACTGATCCTACCCTACTTTGCCCTGAAGATCTTTCTATAGCACAAGTAGACTTTAATATAGATACTTTTGAGGATATTAGAAACAAGGTTCTGGATTTAGAAACCTTAACTCTTAAGGATAAAGAGTATTCCCGTGAAGAGTTGATGACACAAGCTAGTGCAAAAATTCGCTCTTTACAAGAAACAGCGGTAGCACTTATAACACCTTTA…	84659	85204	546	forward	MIFTNFKRYIPEDPELKELVEVENILFLRCDQGYDWYDLRSTEFNNDKMKVVFDDQNRIVFWNTDPTLLCPEDLSIAQVDFNIDTFEDIRNKVLDLETLTLKDKEYSREELMTQASAKIRSLQETAVALITPLQYAKDLEMATEDELAYLKNLQVYVVKLNRVPLQKDYPYTIDWPTLPTE
hypothetical protein CDS	CDS	ATGGAATTTCAAGAAGCATGGGGACTTGCAAAGGATGCAATAATCCCTTTAATCGGAGTCATCTGGTTCTTTTTCAAACAAAAAATGGATAAATTCGGCTCTGATCTTGAGGAAATGGAGGAGAAAAGTCGAGAGCTAGAGAAGAAGTTGGTCTTTGTTGAATCAACTTACGCAACTAAAGCCGAACTTACCCAGATGCTAAATCAAATTAACTCTACATTAATGGCAAATAACAACACCCTTGAGCAAAAAATTGAAAAGATTATGGACCTCAAGAATGCGACTATCCAAATGATGCTAGATGACATAGTTAAACGTACACAGAATAAGGGGTAA	85214	85549	336	forward	MEFQEAWGLAKDAIIPLIGVIWFFFKQKMDKFGSDLEEMEEKSRELEKKLVFVESTYATKAELTQMLNQINSTLMANNNTLEQKIEKIMDLKNATIQMMLDDIVKRTQNKG
putative colanic acid-degrading protein CDS	CDS	ATGGCAACATTCCCAACATATCCAGCAACGTCTCTCGAACAGGGCGTAGACCTGGTTATTTTCTCATCTAACCAACTCCATGATGTTATTAATGGAAGTGCTACAGAGAGTATTGAAACAGAATCAGGGTTGATACCAACCCTGAGAAAAGCCCTTGTTGACAACTTTTTCTTTAAAAGCCCATTGGATTGGGCGCAAGGCACAAACGAAACAGTTTTTAACCAACTTCGTTATTTCCAGAATGGAGTATTGAGCGGTTATTACTATGCTCCTAACGCTACATTGGTTAACCCAATCCCTATGCAAGGGACTCCAGTAGGAGATAACAACTGGGTATTGTGGGGACTGAAAACAGAACAATTAGCAACAGAAGTCACCCCGTGGGTATACTCTGGTGCA…	85553	88606	3054	forward	MATFPTYPATSLEQGVDLVIFSSNQLHDVINGSATESIETESGLIPTLRKALVDNFFFKSPLDWAQGTNETVFNQLRYFQNGVLSGYYYAPNATLVNPIPMQGTPVGDNNWVLWGLKTEQLATEVTPWVYSGATGYETVISPPYIFDSAIVTINGVIQVLGEAFRIEDSKIILSEPLGHDPATGLPNKLFAYIGKIVASADTDPNLENRLVSLETKTEELTESMDKVPLQTIARKYGLLDNEVAYATAGQSLTGIKALYDPVAQSSYTLPPNITGTLTSLSVSGVMTYSGGSVDLSALAVERGQFVHLPTSFGNNVTLTAKNQTIGRGAGRYRWAGSLPKSILASDTLETSGGLGPNAWVLTNTEGLLTPRGGTYNDLFDVVYLSEFANNKTTYTTPEA…
putative tail fiber protein CDS	CDS	ATGAATTTAACAAGACCTAATAGTGCGATAGCCGATCTGGTAGAAGCTACTTATCGAAAACGTCGCAGCTTTGAGGCAGGTTTTACATTACGTAATTCCCGTGAAGTTTTGCTGTTAGCAGCAGAAGGGAATTATTACCAATGGAAAGGAACTTTTCCTAAAGTAGTTCCAGCAAACTCTACGCCAGCCACCACAGGTGGTATTTCTTCCCTCGCATGGCAAAGTGTTGGGACCGCTGATGATATAGCAATTATCAATGCCAAGTTTACGGCAATGCAGCAACAGATTGATGATTTGTCGGAAACAATACCTGAAGCTGGTAAATCGGCTTATCAGATCGCACTTGATAATGGTTTTGTTGGAACAGAAGCACAATGGCTTGCTTCTTTGAAAGGGGAT…	88669	90693	2025	forward	MNLTRPNSAIADLVEATYRKRRSFEAGFTLRNSREVLLLAAEGNYYQWKGTFPKVVPANSTPATTGGISSLAWQSVGTADDIAIINAKFTAMQQQIDDLSETIPEAGKSAYQIALDNGFVGTEAQWLASLKGDTGAQLNIKGSLASTSELPSTGNVAGDGYIVGDVIYAWDGSVWKLISSLGPEGKSAYEVWLADGNTGSVYDFLTSIKGDKGDVGPTGPQGAPGVNANGFDYRGDLPSTSNLPQPNSENVSQAYSINGNLYVSNGTAWVNMGNIVGPQGPQGEAGKDGLDGTDGDEGKSAYQSWLDAGNEGTEVDFIASLKGPKGDKGDQGEQGPQGELGPQGPVGATGSGLEIIGVLNSEAELPPTGEVGDAYKINNDLYVWVQDATEWMNVGSLGG…
hypothetical protein CDS	CDS	ATGTTTCCAATTCCAATATTTACTATTATGACCAGCACTGGTGTCGTTCCTCTGCCAGCAGGTATTGTTAAAAAAGTAATCACTTTAGATTACCCAGATAATGCTGGTAATTCTAACAGCAGTTTAGCAATTTTGCTTAATGATGGTAGATTGTTTACTCAAGGCGCAAACCTTTTTGGTGAGATTGCAGATGGAACTCGTAGTGCACGATTCAATAATTTCCACTTAGCTTCTACTGTAGTAGCGGATGTGTTTACCGCAGATCGTTGTTTTGTTATTAAAACTAACAGTGGGGGATGGCAATATTCAGGATTGACAGCAGGATTGGTAGGATCTATAGCAGCAGGTGGTACGGATGCATGTGTAACTACTTGGACCAGCTTTCCATCTGTAATAACA…	90735	93410	2676	forward	MFPIPIFTIMTSTGVVPLPAGIVKKVITLDYPDNAGNSNSSLAILLNDGRLFTQGANLFGEIADGTRSARFNNFHLASTVVADVFTADRCFVIKTNSGGWQYSGLTAGLVGSIAAGGTDACVTTWTSFPSVITGTISLANLKEVKGGYNNTLWLMNSGVLYGSGQNTVGSLGASTTNEVSTPRQITSAAVAFDAGYNQCSYVNNVGTLRVCGASKGLAGNNNTTTAFVNATISTTETVYVKDYINTVSQTIVVGDTSGGTGTVNYLYVRSNTETTYTKLDTFAAGFSTWKFPPSRHSFFVGINNSLWAIGKNYTANLGLGYDSASGDPLQVGKPVKPEGVGSWDINKLTSVHTLNMDITNQLGYQGTFFVYNGDMYYSGIWKDGKASYLFNSGLNYNKF…
single-stranded DNA-binding protein CDS	CDS	ATGTCCGTAATTAATACTGAAACTGATCGTAAAGGCAAAACCGTAACTTATGCAACTGGTATCGTAGACTACGTTAAACTGGATAAATTCGCTGAACCTAAAACTTTTCATTGGGAAGGAAAAACGATTGTTTCAACTCACCGAGCTTCTCTTGTTCTGAAAGAGAAAGGTGCTAAACCAGATGAGAAAGGTGTTTGGATTTCTCTTGGTGACATTGAACTGAAAGAAGGTTATGAAAACCTGCAAGTCAAAGAAGGTGATAATTGGATCACTATTGAAAAAGGTGTAGAAGTAAGTATTGATATTGATCGCGTTGATAATAAAGGCGGTAAAACTTACTACAATACTAAAAAATCTCGTATTACAGTATTGTCTACCGATGGTGTTCAGAAGTCTAAC…	93474	94361	888	reverse	MSVINTETDRKGKTVTYATGIVDYVKLDKFAEPKTFHWEGKTIVSTHRASLVLKEKGAKPDEKGVWISLGDIELKEGYENLQVKEGDNWITIEKGVEVSIDIDRVDNKGGKTYYNTKKSRITVLSTDGVQKSNKSSGNKGSNDAAPKQSYKKRDTVGLETGHAVNGALELIRNGVKGDAFDIAGVVQSATVTLKSEIAESRGVDINDYDLGASVGHAILNACKDHTIKTVSVEDLIDSARKVLALSDKVAAAIRGSAEQPKKEEKKEEKKPEPQPEPTPSNQEEPPMDFDDDIPF
hypothetical protein CDS	CDS	ATGACTGAACGTTCTAAGATAGCTGTTGAAACTGTTTATGGAAACTATACCAGTTTGACACTAGTTGAGAAAAATGTTGTAGGTCTTGACAACTCTTTTTATTTTCAAATTTTGGTTATTCAAGGTGGAAACAAGAAGCTAACTGCTCGTGTTGAAACATCTGAAATAATTGAAACCACTGTTACAAACAAAGAATTCATTTCACTGCAAGATACAATCCGAAACGTTATAGACGAAGAAGGCAAAGCTGCCACAATTAAACTCGGAGGTTTCCCAGTGCAAATAGTTCATTTTCCTAATGGTGAAATTGGAGTTGGAATAGGTAAAGGTAAATACCTGTTAGAGCAAGATGATATGGAAAGACTCCGTTCTTTCTGTGCAAAATTAATGTAA	94378	94770	393	reverse	MTERSKIAVETVYGNYTSLTLVEKNVVGLDNSFYFQILVIQGGNKKLTARVETSEIIETTVTNKEFISLQDTIRNVIDEEGKAATIKLGGFPVQIVHFPNGEIGVGIGKGKYLLEQDDMERLRSFCAKLM
putative tRNA nucleotidyl transferase / poly(A) polymerase CDS	CDS	ATGACTAAATCAAAACAAATCAATATTGCCAAAGAAATTCTTACCGTATTAAAGATCGCTGATCCTAATTCTGTCTTGGCTGGCGGTGCTGTTCGTGATTGGCGTATTCTTGATATTGCTGGACGTGATCTGGATTTCTATACATCCCTTCCTGCACATCGGACTGAAGAACAAATACAAGGATTAATTGCATCTGCTTTAATGGGAACCAATATTCGTAAACTAGGAAACAAAGAGGCTTCTGACAATTATGAAGGTGTTACTGGTCTTAAACATGTTTTTGAGTTTGAACGTGATGGTCAGCTTTGCAACCTTATGATTATGGAACCAAGCGTAATGACAACCTTTCTAAATGAGTTCGATCTGTCCATCTGCCAGGCTGCATTTGATGGGAAGGAT…	94816	95409	594	reverse	MTKSKQINIAKEILTVLKIADPNSVLAGGAVRDWRILDIAGRDLDFYTSLPAHRTEEQIQGLIASALMGTNIRKLGNKEASDNYEGVTGLKHVFEFERDGQLCNLMIMEPSVMTTFLNEFDLSICQAAFDGKDCYYSKDFETTLETGICFLHKDVREDAKHVIKIATRFPYLRFVKEVKVPRPPQVDTRLEEDDIPW
hypothetical protein CDS	CDS	ATGCGTAAATTAGTGAGCTTTAATGTTTCAATTCTTGTTGATGAACAAAATGAAGATGTTATTAAAGGTCTTGCAAATAAGATTGCAGGTGGAATGACGGAAGCTGAAGTGTGGGAAGAATGTGCTCGACTTTATGAGGAAGGTGTTATTGAGGTCTTGGGGGATGAGATTAATATGGACGATGTTGTAAAAGTAACTGTGGAGCGTATCAATGACTAA	95402	95620	219	reverse	MRKLVSFNVSIFVDEQNEDVIKGLANKIAGGMTEAEVWEECARLYEEGVIEVLGDEINMDDVVKVTVERIND
hypothetical protein CDS	CDS	ATGGGAAATGGTATCATGATTTGCTATAAAATTGTGCGTATTGTCGGAGACGAAATTACCACTCGGTATTTTATGATAGAGTCTCAAGCCGATGAGGTTTACAATGACTGGCTTGAAAAAGGTGGATACGATTTTGTATCTAAAGAAACTTTCCGTTTAGAAGTATAA	95631	95798	168	reverse	MGNGIMICYKIVRIVGDEVTTRYFMIESQADEVYNDWLEKGGYDFVSKETFRLEV
hypothetical protein CDS	CDS	ATGAGTTACGATTTAGATTGTTTTGGTATGCCTTACCTACCAGATGAATTTGAAGGTAAAGAAGAACGCGAATGGGACGATGGGGATATCCGTTGTTGGTCTTGTGGTAAAGATATGTCTTATGAACAACATATGCACAATGATGGTTTCTGCATACATTGCTATAATGAAATTGATCTGGAGGAAGATTAA	95798	95989	192	reverse	MSYDLDYFGMPYLPDEFEGEEEREWDDGDIRCWSCGKDMSYEQHMHNDGFCIHCYNEIDLEED
putative DNA polymerase 3'/5' exonuclease domain CDS	CDS	GTGAGTAAGTTTACATGGGATATTGAAGCAAACGGATTGTTGAATAATGACACTATTGATTATTTAGCTAGTCCTTATCGTCTCAAAGACACATTTCAAATGCACTGTATTGTCTTAGAGAACCATGAAACAGGAGAAATAGTAGCTTTCCACGATGGCCCTAAATACATCTTTGATGGGCGTCCTTACGAAGAGTCAGATGGTAAATACACATATGTTCTTAAAGAGTATGTGGCGCAAGATTACACACATTTTCAACTAAAAGATTTCCCAGATTTTATTAATCATGAAGGTTATTTTAAAGACAAGCCTGAATATCTAGTTGAAATGGCTGTGGCTCACAACGGTATCAACTACGACTGGTTGGCTACAAAACTGTTTTATGGATTAGATTACAGT…	96039	98636	2598	reverse	MSKFTWDIEANGLLNNDTIDYLASPYRLKDTFQMHCIVLENHETGEIVAFHDGPKYIFDGRPYEESDGKYTYVLKEYVAQDYTHFQLKDFPDFINHEGYFKDKPEYLVEMAVAHNGINYDWLATKLFYGLDYSVKYNTWGKNKVKLIDSLILSKVLNPDRKIEGKSGHSLAALSRKAGGDVKIDFRKEIPEEDRFKTFAADMLYYCIYDNKANTSVYNYLMEEWGDYDKWEGPFELEQRVADIITRQEHRGFAFNMKQAEENLAFLDAEMERLRLLVEPILPPKPATKGYLKAFIPPKLQIKKNLEPTNHMINFAKKHDGHLEERDGDWWLVMWGKEWKLPVAADEPLCDPNIPATLNDTTHIKNWLVGLGWVPSEYKDKDLTLKSGTKIKKSEEELQK…
putative DNA N6-adenine methyltransferase CDS	CDS	TTGAGCAAGTTGAACACACTTGATCAATATTACACTAACCCCGCTTATGCGGGGTTCTTATGTGATAAGATCAAAGAAATTTTTGGAGAGGAAGCTAACTACGTAGAACCATCTGCGGGAGAAGGAGCTTTCTCTTCTTGTTTTAAAAACATAACTTCTTTTGATATTGACCCTAAGTTTGAAGATTGTATTGAGGCAGATTTTTTAGCTCAATCTGTTGAGTCTGTTGGTAGTGTAACTGCTTTTGTCGGTAATCCTCCATTTGGAAAAAATGCTAGTCTTGCCATTAAATTCTTTAACCATTGTGCTGAAATGCTGGATAACGAAGGTGGTATTTGTTTTATCTTGCCTCGCACATTTCAAAAAATCTTTTTTGCACACAAGCTAAATCCCCATATG…	98636	99430	795	reverse	MSKLNTLDQYYTNPAYAGFLCDKIKEIFGEEANYVEPSAGEGAFSSCFKNITSFDIDPKFEDCIEADFLAQSVESVGSVTAFVGNPPFGKNASLAIKFFNHCAEMLDNEGGICFILPRTFQKIFFAHKLNPHMHLLYEEECPKGSFILHGEPWDVPCVFQVWIKRNEKRSPVVLGENRLFVLGNSKDYDIAVRRAGASAGRVLSEEDSLSEASTYFLKALTSDLKTRIIEAYPLLKAEASKTAGVRSLSLKELQWVLENIRKEE
hypothetical protein CDS	CDS	ATGCGTATGACAATCGATCTGAATGCAAAAGTTAAAGCTGCTGGTGCTCTGGGTGCTGGTGTTATTAAACACAAACAAGCGTTGGCATTTGCCATCCCACATATGATTGTTGAGGATCATCCTGAAGAGTTTGCTGTAAAAGTTGTTGAGAACAATGTCTCTGTTATTGAACATCTTCCAACTGGACGTTCTTACCGTGTTGTTTCTTCTAAAGGTTTCCGTTTCGATGTAAGCCCTTCTTTCACAAAAGGTGCTGGTCGTAGTAAAGTGGGTATTCTTTCTTACAAATATTATATCGATAAAGTTGCAGATGGTGTTGCATTCTGTCGTGTAAGTGAAGGTAAAGTAGATATCATCTTTAAAAATACTAAAAACATGGTTATTTCTGATGATGGTAAA…	99440	99871	432	reverse	MRMTIDLNAKVKAAGALGAGVIKHKQALAFAIPHMIVEDHPEEFAVKVVENNVSVIEHIPTGRSYRVVSSKGFRFDVSPSFTKGAGRSKVGILSYKYYIDKVADGVAFCRVSEGKVDIIFKNTKNMVISDDGKVDLTIEFANN
putative primase/helicase CDS	CDS	GTGTCGCACATTATAACTAAATATGGATTTGATGTTGATCTTAGCAAGGAAGGGCATACAGGTTGTCCGCGCTGCATGAAAAATGGCAAGGATCGCTCTCGTAATAACCTGATGGTTTATGGATTAGATTCTAATGGAGAGCATAAAGGTGCTAAGTGCTTTGCGTGTGAATACACTATTCCTAGCGTAGAATGGTTACGAGAAAATGGTGAAGTTTTAGAAGAAGAGGAGGAGATTGTGGGTTCGGAATTTAATAAACAGATTCATCGTAAAATTGTTCAAGAAACATCAACCAACCCACGTGGTTATCGAGGCATTAAAGAAAAAGTTTCATCTTTCTATGGTGTTCGTTATGAATACCGTCAGGAAGGGGATCAGATGGTAGTAGAAAGTTGTTTA…	99964	101742	1779	reverse	MSHIITKYGFDVDLSKEGHTGCPRCMKNGKDRSRNNLMVYGLDSNGEHKGAKCFACEYTIPSVEWLRENGEVLEEEEEIVGSEFNKQIHRKIVQETSTNPRGYRGIKEKVSSFYGVRYEYRQEGDQMVVESCLYPTTIGKELVGFKRRIHPKDFSKPIGQVGKDVDLFGQIRFADRSHTVVITGGEHDALAAYQMLSENLDNKYELPAVVSGTTGETSMYKQVQAQYPFFEKFKKIIVCMDNDKAGNEAFENIVKVLPRNKVYRMQMDLKDANQYLEEGRAKDFVKAFWSARLYTPAGVYASNVLYEAALECLESKMITLPPFMRVAANMLGGGLVEEEITVILAKTSIGKTLMVNEITKHIIVAHPEHTLGILSLEATYKKYSRNLLSSFLHIPLHRK…
hypothetical protein CDS	CDS	ATGATTAACACTTTTGATTTTGAATACACCACTCGTAACGGGAAAGCCTTAGTTGTGGAGGTGGATTACTATTATGAAGAGCCTAACCCGCTTTCTCGTGAAAGTGATTGGGATTACCACGGAGGGCTTTTAATTGACGGTATTCGTTTTTATGAAGGCTCTACAGAAGTTTTTGAAAAAGATTTAAATGTAACTGTAGCAGAAATTGCTTTCCAATTTAGAAAGCATATGGAAGAACTAGAAGCAGAATATATGATGGAGACTAACGAACCATTTTAA	101755	102033	279	reverse	MINTFDFEYITRNGKALVVEVDYYYEEPNPLSRESDWDYHGGLLIDGIRFYEGSTEVFEKDLNVTVAEIAFQFRKHMEELEAEYMMETNEPF
hypothetical protein CDS	CDS	ATGGGACAAATAATTCTTGACAATCGTAACGGAATCAATTATAGTGTCTGCGATTTCCATAGGGTAGTGCTGCCTTACTCAAGGCAGTTCTCTTCACAACCTAAATACAACGTTTTCGTTTTTAACGGAGTGCCAACAAAAGGTAAAGAGGGCTTTTTAGCCCTTAAAAACCTAGGCTTTAAAATGGTTATGGATTTGGATGACTCTTTAGTTATTCCAAAAGGACACATGTTAGAAGGTATTTTTGAATCAGGTATTCGTGAACATTTAAAATGGTTTTTAGAGCACAGTGATCTTGTTACAACTACGACACCTGCCTTGCAAGTTGAACTTTCACAATACAATGATAATGTGCACATAATCCCTAATGGACTTCCTTATGATGAAGGTCAATTTGTG…	102033	102977	945	reverse	MGQIILDNRNGINYSVCDFHRVVLPYSRQFSSQPKYNVFVFNGVPTKGKEGFLALKNLGFKMVMDLDDSLVIPKGHMLEGIFESGIREHLKWFLEHSDLVTTTTPALQVELSQYNDNVHIIPNGLPYDEGQFVLTRDRYSKTPLVWAGSETHKQDLAILPDFGKDLTICGFRRDSEVLSSREWSVIRENVAPTCVYEGVRPYANYMESYDGHQISLAPLIDNVFNNAKSNLKILEAGAKGLPLICSPRENYHTQEFKDLLFFAETPSEWKDITEYLLSAPDVCMEKGLALAKYVRTHYHIDVLNERRRLLFEEL
hypothetical protein CDS	CDS	ATGTCAAATAAAAAATGGTCTAAACTAAAAATTGATGCAAAACCTCATAGCGGTTGTGACTATCATCGTATTGTTATGCCATTTAACAACAATAATTTTCAACCTAAGAAAGATATTGTTGTGTTTAACCGTATCCACTCTAAAGGTGCAGAATACGTTTTATCTTTGAAACGTCAAGGTGTTAAGGTTGTTGTAGATTTAGATGATTTTTACCAACTTAATCCAGAGCATTATTTAGCAAGTTTATACGAGTCAAACACTCATGCTATTGTGGCTATGGTTAAGCTTGCTGATGTGGTTATTGTGACTACGGAATACTTGGCATATAAGATCCGTCACTTAAATAGGAATGTTGTTGTGATCCGAAATGCACTTCCTTTTGATAGTGGACAATTCACT…	102985	103932	948	reverse	MSNKKWSKLKIDAKPHSGCDYHRIVMPFNNNNFQPKKDIVVFNRIHSKGAEYVLSLKRQGVKVVVDLDDFYQLNPEHYLASLYESNTHAIVAMVKLADVVIVTTEYLAYKIRHLNRNVVVIRNALPFDSGQFTLSNDRSSGTPVVWAGGASHEPDLRLVSNTFDDELLTIAGYEASQSITGQEWIKIRRNLPNAKYKAAVKDLDNYMSVYESHAIAIAPLVDNDFNNCKSNLKILEAGAKGIPIVCSKVLPYFNPVDARAVAYAENKAEWHYEIVKLLRNPNYREDRGLFLAEHVRTHYNLADANELRRQVIESL
hypothetical protein CDS	CDS	ATGGAAAATATTAAAATCGGAGTGGGTGTTATCACTGTAGGTGTCCGCCCACTTAAAGACTACCTTGTAACAGATCCACGTGCAGATTTTCGAGTATTCAACGATCCAGACCGTAAAGGTGTAGCTTATGCCAGGAATGAACTTATGCACCAGTTTTATGAAGAAGGTTATGATTATTGGTTTATTTTTGACGACGATTGCTACCCAGTCATGGAAGGATGGGAAACATACTTTGTAGATCAAGCTGTTTCTGGAGGATGGGATTTCTTTGGTATGCCGGAGTACTTCAAAGATAAAGTTGTTGGAAGCAAAGGAGAAGTTATTCTCTGGGAACTTGCAATGTGTCAATTTGCAATGTATTCTCGTGCCGTTGTTGAGAAGATGGGTTATTTCCGCCCT…	103922	104605	684	reverse	MENIKIGVGVITVGVRPLKDYLVTDPRADFRVFNDPDRKGVAYARNELMHQFYEEGYDYWFIFDDDCYPVMEGWETYFVDQAVSGGWDFFGMPEYFKDKVVGSKGEVILWELAMCQFAMYSRAVVEKMGYFRPYTHGYGFEDAEWGHRLQAAGLNHGIQATPCPLRIMAYIHPDDVFGNNPMPFANLTKEEKEAAIGINWEEYKASLEDIKNGKIRISYEEALAHVK
hypothetical protein CDS	CDS	ATGATTTATTATATTACTCCCTATCTGACAGGAAATATCGGCAAGGCTATCAATGAAGCCATTGCCGTTCTTCCAGATGATAGTTGGGTGTGTTTAAGAGATACCGATACAATGTTCCTCCTACCTGATCAACCATCTATGCTTGAAGAGCTTGTTATGTCAAACCCGCCTTTTGATGTAATAGGTGCAACTTGTAACAGGTTAGGCAGTGGTTATCAGCTTTTCTCTAACCAAATTAACGATGATCCAGATATTCTAAACCATATAGAATATGCTAAGATTGCAAGAGAATATCATAAAGTGAGTGTTGAAGAAGTTCCTTTCGGAACACCTCTGGCAGGTTTCTTTTTGCTTTTTAGAAAATCATTGTGGAATGAAATTCCTTTCGAAGAAAAATCT…	104614	105177	564	reverse	MIYYITPYLTGNIGKAINKAIAVLPDDSWVCLRDTDTMFLLPDQPSMLEELVMSNPPFDVIGATCNRLGSGYQLFSNQINDDPDILNHIEYAKIAREYHKVSVEEVPFGTPLAGFFLLFRKSLWNEIPFEEKSIQFDLIFSRTLHEKGKRLGLMRGMYLFHIYRLGQTNPQRSIHHLLHCHDHSKTI
hypothetical protein CDS	CDS	ATGAAAACGCTTGGGACCAATGAAACTGGCGAAATCTCTCTTCAAGAAGTGACAAACGACAAGCTGATTAAGCTACGAGACGTAGCTCGTGACCATCTTCAAGAATCTTTTAAAGAATACATGGAAGCACGAGATCGTGTCATCCAAATCCAACAGGAAATGATTAAACGCGGGATTGTAGCCGACAGTTAA	105194	105385	192	reverse	MKTLGTNETGEISLQEVTNDKLIKLRDVARDHLQESFKEYMEARDRVIQIQQEMIKRGIVADS
hypothetical protein CDS	CDS	ATGGGAGAAGTCATTGAAGTCAATTTTCGCACTAAACAGAAAGTGCAAAAATATGTCGTTATTAAAAACATTTGCGTTGTCTGCTTCAATACAGTAATATACGACTCACGACGCGGAGAAAACGAAAATGAACCTTACATTGAAATTTCTAAGAACAAAGGTCAATGTATTTGTAAGAACTGTGCAGTAGCTATTAAGGAGGTTGTAAATGAAAACGCTTGGGACCAATGA	105363	105593	231	reverse	MGEVIEVNFRTKQKVQKYVVIKNICVVCFNTVIYDSRRGENENEPYIEISKNKGQCICKNCAVAIKEVVNENAWDQ
hypothetical protein CDS	CDS	ATGCAAGAAGATAATACTGTTGTTGTAGCAAGTTACCTGGTTGTCGGTCTTACCGAAGAAGACGTATACTACACCCGTAAGCATTTGGAAGCATACGCTACTTTGTTTATGGAAGATGAAAAGGATGTAGATAAATATAGCATTGATATGATCAACGACAGTATTTATCCTTGTATGGTTCTTAAAGTAGATGCTGTGTTGTGGGAGCGTTTTGCAAGGACTCATGATGCTGTAGAATGCTCCGCAGTAATGTCTCAAAACAACATTTTAGGGGAGATTCATTGA	105593	105877	285	reverse	MQEDNTVVVASYLVVGLTEEDVYYTRKHLEAYATLFMEDEKDVDKYSIDMINDSIYPCMVLKVDAVLWERFARTHDAVECSAVMSQNNILGEIH
putative cell wall hydrolase CDS	CDS	TTGCTGATAAAAAACTTTGTAACAGTTGCGTTACTATCCTTAACTGCTTTTACATTTACACCTGTTGTGGCGAAAGCCGAAGCTGCAAACGTAAAAACCGCTAAAGTAGTTCACAAATGTACAAAGCAATATAATGATAAAATTCTATTAGCTTGTGCAATTTACGCAGAAGGTCGCGGTCTGGGTAAAAAAGGAATGAATGCCGTTGGGAATGTGGTAATCAACAGAAGAAATGATACCTACTTCCCTAACACAGTCAGAGGAGTCTTGTTCCAGAAAGGACAATTCTCATATGCGAAAACTTTTAACGTAACAGAGAAAGATAAGTGGCAGGAAGCAAAAGCAATAGCGGAGCGTTTACTTTATTTAGAGAAACATTTTCCTGAATTGCGGTCTGTT…	105879	106400	522	reverse	MLIKNFVTVALLSLTAFTFTPVVAKAEAANVKTAKVVHKCTKQYNDKILLACAIYAEGRGLGKKGMNAVGNVVINRRNDTYFPNTVRGVLFQKGQFSYAKTFNVTEKDKWQEAKAIAERLLYLEKHFPELRSVLDVTKGALYFKKRNIRTHWERDMRLVYRDKVHGFYLPKGS
general stress protein CDS	CDS	ATGACTGATAAAATTTCCCTGAAAAAAGGCTCTAGCGAAAAAATTTCCCTTAAGAAAGTTGCTCCGGCTCTGAAAGAACTGCGCCTGGAATTCTCTTGGAAATCTGATTCTAAACTGGATCTGGATGTAAGTGCACTGGTTTGTCGTCACAATGCCGCTGGTAATCCTGAAATGCTGTCTGCACGTCATCTGGTTTGCTATGCTAACAAGTTTGATCCTGAACGTTCTACCTTCGCTGGTGACGATGTTCGTGATGGAACTGGCAGCATGGAGCAGATTGATATTACTCTGGCTAAAATCTCTCCTGATGCACAAGAGATTGCCTTTGTTCTGACCATTGATGATGATACAGGTCTGAAACGTTTTGGTCATGCTTCTGAAGGTATGCTTAAAATCTTC…	106500	107102	603	reverse	MTDKISLKKGSSEKISLKKVAPALKELRLEFSWKSDSKLDLDVSALVCRHNAAGNPEMLSARHLVCYANKFDPERSTFAGDDVRDGTGSMEQIDITLAKISPDAQEIAFVLTIDDDTGLKRFGHASEGMLKIFDSERNVEILDFDFLAPEVAGNTICHVASLVREDGEWKLKAYGVGKAGLDICDVVMAFGGKKEWYECP
hypothetical protein CDS	CDS	GTGTTAAACTTCGAAATTGATGAGCAAAAAGTAAATAAACGATGCCTTACCATTAAAGATTTGGATGTAGGAGATACTTTCGTCTATGAAAATGCATTTGACGAAAATGGTTTAGACCTTAGTGAAATCATTGTTTATTTAAAAGTAGATGATGGGGAAAATGATTATTCTGCTGTAGAACTAAACCATCATGCACAATTAGTATCAATCCAAAACACATCTAAGCTTTTGGAAGTAGAATTGACTGTAACTGGTATTACACTTAAATAA	107118	107387	270	reverse	MLNFEIDEQKVNKRCLTIKDLDVGDTFVYENAFDENGLDLSEIIVYLKVDDGENDYSAVELNHHAQLVSIQNTSKLLEVELTVTGITLK
hypothetical protein CDS	CDS	ATGATCGACGAGCTTGCCTCTCAAGTCATAGAAAATTATTGGCGCGAGAGAGAAGCTTTCATTATGCGCAGTCTCAAAGAGTATTTCATTGGGACTGTGCGAATGGAAGATATTGTAAGTAGAGTGGAGATTCATGTATGGCCCGATTATGAAGAATGGGTTGACAAAGAAAATGAAAATGCTATAATTCTTCGTATATACAAACCGGAGATAACATTAGGAGGAAGAAGTGTTAAACTTCGAAATTGA	107368	107616	249	reverse	MIDELASQVIENYWREREAFIMRSLKEYFIGTVRMEDIVSRVEIHVWPDYEEWVDKENENAIILRIYKPEITLGGRSVKLRN
hypothetical protein CDS	CDS	ATGTCCGAGAAAATCAGCCTGAAAAAACGTCAAGAAAACCTTGCTTTCTCTCTGAAAAAGAATAAGAACCTGAATGAAGGTAAGATTGTTCTTCGTGTAGCATGTGCTCTAGATATTTCTGGTAGTATGCATGGTCTATATTCTAGTGGGGTAGTGAGTGATTTTGTAGGTAAACTGCTTCCTTTTGGTATGCTGTTCGACGATAATCAACAAATTGATATGTGGGCCTTCAATACGAGTTCCCAAGAGCTTACTCCAGCAACAGCAGACGTTTACGATGACTATGTTGGTAAATGTATGCGTAATGTTCGTATCGGAGGTGGAACAAATTACGCCCCTGTAATGGCAGATATCTACGATGAGTATTTTGGCACTGTTACCAAATATATTACCACTAAA…	107613	108407	795	reverse	MSEKISLKKRQENLAFSLKKNKNLNEGKIVLRVACALDISGSMHGLYSSGVVSDFVGKLLPFGMLFDDNQQIDMWAFNTSSQELTPATADVYDDYVGKCMRNVRIGGGTNYAPVMADIYGEYFGTVTKYITTKQVVQEEAPKKGFFNRLLGKTETVSVEREKVVAVSEPGADVTPGVVFFQTDGENGDPSAVRRLIEENKNKPIYWFMVGVGNEKFGFLKELANAYDNVGFIGIKDLDLTDSELYDKLLSEEFGEWVVKVGAKK
hypothetical protein CDS	CDS	GTGTTTAGATTCAATATTCAAGAAGAAAAAAGTCAAGATTTACCTATTGCTTTCGAAGATCTTGACGTAGGGGCAACATTCATGTATTATGATGCCTATGAAGACGCAGGGTTGGATACCTACCGTAACTTGGTGTTCATTAAAAATTCCACAAACAGTGCGATTTGTATTAATGGATCACTAGCACAACGAGGCTATACTCATTGCATCCCACCAGATACAAATATGGTGGAAGTAGATTTAGAAGTTACCAATATTACACTTAAGAAGGAGAAATAA	108409	108687	279	reverse	MFRFNIQEEKSQDLPIAFEDLDVGATFMYYDAYEDAGLDTYRNLVFIKNSTNSAICINGSLAQRGYTHCIPPDTNMVEVDLEVTNITLKKEK
hypothetical protein CDS	CDS	ATGGGTTGTTTTAGCTTTTTGTGCAAAGAATCGGGCAAAGCTGCCCTTTCTACTTCTTTCGACGGATCACCTTGCTACCTCTTTCTTTTGAAGGACGGTGTTGTTATTGAAGAGATGTATGGCAACTATGATAGTTATGGTTGTGTTTTCTCTGGAAAGGAGGATGAAAATGGTGTTCGTGAACGATTTGAATGGGCTATGGATTGGAGTAAGGTTTGTGATTTGATGCATTCCTCAAATCCAAGGGACGGTATCGCTATGGTGCTGGAAGAGTACTTTACAGGTGAAATCCCTACAGAACAATCTGATGGAGATCCTAACCAAGGTTGGGGTGATGGTGAAGAAGATCCAGATTGTTTTTTCAGCACAGAAAAGAATAAGTTTAAACGTGTTGACAAC…	108680	109243	564	reverse	MGCFSFLCKESGKAALSTSFDGSPCYLFLLKDGVVIEEMYGNYDSYGCVFSGKEDENGVRERFEWAMDWSKVCDLMHSSNPRDGIAMVLEEYFTGEIPTEQSDGDPNQGWGDGEEDPDCFFSTEKNKFKRVDNPYHKVHNTLIETEDDKMEIEEDDPLVTLPISELQKITKEAYDLGFKIGRGGMRV
hypothetical protein CDS	CDS	ATGTATAATCCAACAGGTATTCTTTTAAAACTTACAGTAACAGACCCTACTCTTTTCACTAAGTTAGCAAGTGGTGAAGTTTATGAAGTAATGAAAGATGGTGACGGTTGGTGTTATCTTTGTGGCTACTTCCTCTGTGATGCAGAAGAGTTAGAATCCATTGTAACTAAAGGTTTTTATGAAGAACCAGGGTTCCGTGTGGAAACTACGCAGAAACCTGATACCATTACGTTGACTCGACAGGAACTGATCACAATCATTGAAGATGCTTTTATTGATGGCTGGAATACACAAGATAATGACTGGGGTGGACCCGAAGCTTTTCTGGAACATCATAAAGCTTATGGAGAATTTTGTGAAACCACTGTAGCTCTTGATAATCTGAAGGAGGGTTTGTAA	109243	109641	399	reverse	MYNPTGILLKLTVTDPTLFTKLASGEVYEVMKDGDGWCYLCGYFLCDAEELESIVTKGFYEEPGFRVETTQKPDTITLTRQELITIIEDAFIDGWNTQDNDWGGPEAFLEHHKAYGEFCETTVALDNLKEGL
hypothetical protein CDS	CDS	ATGAAAATACTACGAGTGAATATTGAAACTGCTTGGTGTGGATGCAATGAGGTTGTGGATATCGAAATTGAAGATGATATGTCTCAAGAGGATATAGAAGATCTTGCACACGAAACCTTTCAGGATTATTGTAATTACGGGTTCCATATTTTAGAGGAGGAAGAAGATGTATAA	109634	109807	174	reverse	MKILRVNIETAWCGCNEVVDIEIEDDMSQEDIEDLAHETFQDYCNYGFHILEEEEDV
hypothetical protein CDS	CDS	ATGAGAATCCGTATCTATATAATTGATGAGGACATTGGTGTCCGTTATGATGACGAAAAACGATTCGCGCCGATGGGAGGTATATATCCCCCAAGTGTTCTAGCAGTTTGTCGTGATTGTTATATTTATGAAGGTTGTCGTAACTTCCGTAAATTCGAACTCCTTGCAGATATTGACTTCAATGAGGAGGAGGAGGAGTAA	109807	110007	201	reverse	MRIRIYIIDEDIGVRYDDEKRFAPMGGIYPPSVLAVCRDCYIYEGCRNFRKFELLADIDFNEEEEE
TelA-like protein CDS	CDS	ATGACAAGTCCATTTTTAAAAGCAGCTACTGGCGGTCAGAAGAAGCCTGAAATGAGCGTATTTGCTGCAACAACAGATGCAAGTAAATCTGTATTCGCTCCAAGCGTGTTAGATGCCAGTCCTGTTTATGCACCAGCGGCACCGCAAGAAGTTCCAGTTTTGCCTTCTATGACCCGACAAGAGATCGAAGAGATTGGGGCAGAGGCAGGAACAACCTTGCGTTCCTTGAATGCCGAGGTGTTAAAACATCAACGTAGTAATCAAGGCGATCAGATGAGTGAACGACTCACAGCTTTGATTAAACAGGCAAAACAACTTGATCCAAACTCTATTAAACAAAGCAAAGGTATTACTAAACTCATTAAAAAAGTTATGGGTATGAAAGAAGACCTATTCGGG…	110004	111116	1113	reverse	MTSPFLKAATGGQKKPEMSVFAATTDASKSVFAPSVLDASPVYAPAAPQEVPVLPSMTRQEIEEIGAEAGTTLRSLNAEVLKHQRSNQGDQMSERLTALIKQAKQLDPNSIKQSKGITKLIKKVMGMKEDLFGEFDNVNNRIEELVKNLQMDIRKEEDSLVYLEKLHQAIGQYAASLNRDMQLLTATYEKEEQALAALPEDAVEQRQVIRDTLDLLEIRIADLKALRLLCVQMGPRVQGMQKVSASLMRSARNIVNNVIPAYSANFSMYIESLRQMKAAETQNNVLDEFNLAIKLGSDLATQNQIEAAALANRQVLDIETLRHDQENLVKMLEETNRINTEARAARVDYINEVQSLEDGMVAAVKRGLGK
hypothetical protein CDS	CDS	ATGCAGGAAATAAAAGAAGATTTTCCTGTTTACTACAACATGTTACGTGAAGCAGGATATAAAGCTTGTGTTAGAAACAAAGTGAATAACTCTTTCGGTTGGTGCAACTACCGAGATAAAATTGTTGTTGTAAATTGGCACTTGCATAAGAACTCCACAAGAGATATGATCGTGGATACAATGAAGCACGAAATTGCTCATGCTATTGATGGTTGTATGGGTAAGTTTAGTAGACACGGTGCTCATTGGCAAAAACTGGCAGCAGAGTTAGGTGCTAATCCTAAAGCCACTTCCAAAGAGCCGTTGAACCACGAATATAAATATGTTCTTGTTCTGGTAGATAGGTTTGCGACAAGATGTGTTAGAGGTTATAATCGTAAACCTAATCGCATGTACCCA…	111113	111661	549	reverse	MQEIKEDFPVYYNMLREAGYKACVRNKVNNSFGWCNYRDKIVVVNWHLHKNSTRDMIVDTMKHEIAHAIDGCMGKFSRHGAHWQKLAAELGANPKATSKEPLNHEYKYVLVLVDRFATRCVRGYNRKPNRMYPGKQPNMWLKSDKEGTEGKLWLYKWDDWVKVAKEYGVSPYIRDAEEENEE
hypothetical protein CDS	CDS	ATGACAATTTCTATTCGTACTTCCATTACAGGTGTTAAAAGTTTGCCTAATGCTTTGCAAATCACACGTGCTTTGAGGGATACGTTCTCTGCTGTGGATGAGCATAAGATGCTCGATAATCTCTCAAATTGGCCCTATTTCCATTATTTTAAAAATGAAGACGACGAGTTTATAGACGCTGTTTCTTACGGTTATGATTTCGGTAAGGAGGTTTCCCCTGAAGAATTTGTAGCTACGGTGTTCCCAAACGGTTTGCCTACTCGCAGTAAACGTAAAAAAGGACCAAAAAACAAGAAACGTGCTACTAATAAAGCTACCATTTTCTTTACTGATGGCACACAATATACGATTAAAGATTTTGAAGAGGTATCTTATACAGCAGGTGGGAGTCTTTCTTTC…	111707	112300	594	reverse	MTISIRTSITGVKSLPNALQITRALRDTFSAVDEHKMLDNLSNWPYFHYFKNEDDEFIDAVSYGYDFGKEVSPEEFVAMVFPNGLPTRSKRKKGPKNKKRATNKATIFFTDGTQYTIKDFEEVSYTAGGSLSFYTIKKQNYTFSHVSNMIEMLVEDIESVAVLGMHKSFLITNISDFSASLSGPDFEATTTHFAFKV
hypothetical protein CDS	CDS	ATGAAAAAACTAGCCCTGATTTTAATTGGTTGTATCTTTTTAACAGCTTGCGAGGATGAAACAAATCCTGCACAATACCAACAACCTCCTCAACAATACGCTCAACAAGGATCTGACGGAGATACAACTATTATCAACAATGGTGGCGGTTCTAGTAGTAGCGGTGTTGGTGAGTTTGCTACAGGTATGTTGTTAGGGCATATGATGAGTGGTGGTAGTAATCGTAACAGTGGGGATTATAACGATAACAGAACGATTATTAATAAGCATTATAATACACCTAAACCGAAAACTAATTTTTATGGTAAGCCTAAACAAGAGATAAAAACTTATGAAAAGCCGAGACAAACTTTTAAAACAAATAGTAGTTATACAACTCGTAAATCTTACAATAGCCCT…	112315	112752	438	reverse	MKKLALILIGCIFLTACEDETNPAQYQQPPQQYAQQGSDGDTTIINNGGGSSSSGVGEFATGMLLGHMMSGGSNRSSGDYNDNRTIINKHYNTPKPKTNFYGKPKQEIKTYEKPRQTFKTNSSYTTRKSYNSPLSKKSSSRSKRR
hypothetical protein CDS	CDS	ATGAAATACTTGTTGATTGTGTTTGAAAATATTTGTTTTGCAATAGGGTTGTTTGTTGTAATTTTTGTATTGACAAGCGTAATCAACGGCAGTAAAGTGAGTTTATACCGAGATGGAGAGCAACTTTATTGCTTCTCTGGAGATTTCAAACACAGATGTATTAATAGTCAAAATGAGGAAAGCAAATATGAAAAAACTAGCCCTGATTTTAATTGGTTGTATCTTTTTAACAGCTTGCGAGGATGA	112694	112939	246	reverse	MKYLLVVFENICFAIGLFVVIFVLTSVINGSKVSLYRDGEQLYCFSGDFKHRCINSQNEESKYEKTSPDFNWLYLFNSLRG
hypothetical protein CDS	CDS	ATGAATAATTTTGATGAAATTCAAGAACTTGTTTGGGATTTATCTGGTGATGTGGATTACGTTTTAGATTATCTTTCAAAAGTTTACCCTGGGGTAAGCGTTATGATCGTGACCAAAGATCCAATTAATTTGCCTCCTAACGTGGTAGCTTGTTGTGGGAGTGGTTCAGGGGAAGTAGAGCCTGTATCTCGTTGGGAATTAACTAAAGCTGTTTCAAAACGAAACGGTGAAGTTTTGAATATTGATATCGAACAAATATGGACTTCTCCAGCAGCCAAATGGAATGATCCGAATGGTTGGGATTTGTTCTTCTGGGATAATGAAACTGATGATGAGGTATTTTTAAAATGA	112936	113286	351	reverse	MSNFDEIQELVWDLSGDVDYISDYLSKVYPGVSVMIVTKDPINLPPNVVACCGSGSGEVEPVSRWELTKAVSKRNGEVLNIDIEQIWTSPAAKWNDPNGWDLFFWDNETDDEVFLK
hypothetical protein CDS	CDS	ATGGGTGTTTTTGCAGGTATTGTTGCAGTGGTAAGCTTTTTTGTTATTGCTTTTATGCTTAGTTTGATTCCAGCTTGGTTACTGTTGCTGGCTTACAACTATGTTGCTGAAGTTATGGGTCATGCAGATATCACTGTCCCAGTAACCTTCTGGACCGTGGTTTGTGTTTCGTTTATTCTGGCTGTATTACGAGGAATCTTTTCCTCTCATTCAACAAAATAA	114383	114604	222	reverse	MGVFAGIVAVVSFFVIAFMLSLIPAWLLLLAYNYVAEVMGHADITVPVTFWTVVCVSFILAVLRGIFSSHSTK
putative phosphatase CDS	CDS	ATGCTTAAAATGAAAACAGGTAATCTTATTGATGCCGCTAAAGCAGGTGAAGTAACTGTTATCGCTCATTGTTGCAATTGTATGTGTAATATGGGGGCAGGTATTGCCCCACAAATCAAACGAGCATTTCCTTACGCATATGCAGCAGACTTAGACACAATGGCTGGTGATCAAAGTAAACTAGGTTGTTTTAGTTTAGGGGTGCCAGACGAACAATCAGACCCTTTGGTATATAATCTATACGGGCAATACCGTTACGGATACAATGCTAAAGGTCGTCAGTTGGACTATGATGCACTTTATGATGCACTAATAGCTATGGCTAATGATTTGCTTCTCCGTGACCAAAAATGTAAGATCGGCTTACCTATGATTGGCGCTGGATATGCTGGAGGTAAT…	114617	115090	474	reverse	MLKMKTGNLIDAAKAGEVTVIAHCCNCMCNMGAGIAPQIKQAFPYAYAADLDTTAGDQSKLGCFSLGVPDEQSDPLVYNLYGQYRYGYNAKGRQLDYDALYDALIAMANDLLLRDQKCKIGLPMIGAGYAGGNWAIIQVMIEETLVKTGHDVTIYKL
putative orotate phosphoribosyltransferase CDS	CDS	ATGCGTAATCAAACTCAAATTTTTGCAAATAAATTTGATGACCTGGAAACTGCTACTTTTGATATTAAAGATTATTCAAAATTGAAATTTGGTAGTAACCAGGCTGCGCGTCGTATGGGTAAAGAATTGGCACTTCAGTTTTTTGCTCAAGTGGCAATGAAACATATTGGGGAACAATTTGTTATCATCCCTTCTCCTTACAACCATGTGCATAATGCTGCAACAATGATGACAGATCATTTTATTAATTACTTTAATATGTTGCAATCACAATATGATCAAGGTCGTTCAGCAGAACTGGATATTATTCATCGTAAAGTTAGCTATATCAACGATTATGGTTTCTTGGATAAAGCTAGTCGTAAGAAACTTATTGATGGGGATACATTCTACTGCAAC…	115104	115931	828	reverse	MRNQTQIFANKFDDLETATFDIQDYSKLKFGSNQAARRMGKELALQFFAQVAMKHIGEQFVIIPSPYNHVHNAATMMTDHFINYFNMLQSQYDQGRSAELDIIHRKVSYINDYGFLDKASRKKLIDGDTFYCNKEFWGDKKLVFIDDVNITGTHEDKLIEILDENQVKNDVYFLYFAKYEGNQADTEAKLNFNYINTPEAFVKMISEERDAQCLVRPIKYLMGQNHEDFKIILSQLPHYYVEQLFFGCLGEGYNRISKYAENFEFLDRYTKQHIL
hypothetical protein CDS	CDS	ATGACTATTAAACATATCTCTTTTGACGTATGGAACACACTGATCACAGCAAACTCCAATTACGCAGATATGCGAGCCTGGACTATCGCAAAATATGGAGATATTACGGAAGTGGAAGCAAGAGCAGCTTATAAGAAGATCAAAAAGGAACTGGATAATGCAGCACTTCAAGGCAAAGCCGAGTGTGCAGCATACGCCTGGGAAAGACTTGGTTCTGAACTTGGGATAACGCCTTGGAAGTCTGCAAAGCTTCGTTTCGAGTGTGAACAGTGGTTCCTTAAGTTTCCACCACACGTAGCCGTAGATCTGCCGATGTACTTGCTGTATCTTTCGGGGCGTTATGATTTGAGTATTAAGAGCAACACCAACTTCATATCAGGGGATATCCTGCGTCGTGCT…	115924	116580	657	reverse	MTIKHISFDVWNTLITANSNYADMRAWTIAKYGDITEVEARAAYKKIKKELDNAALQGKAECAAYAWERLGSELGITPWKSAKLRFECEQWFLKFPPHVAVDLPMYLLYLSGRYDLSIKSNTNFISGDILRRACKFDSWNCFEFTHFSDEALLCKPDPRFFARTLTYSPIPLLGHEVLHVGDSEEYDGKCVDLGFNFCHIKNPNDLLEKLKRGEIVNA
hypothetical protein CDS	CDS	ATGCAACATAGTGTAGTAGTCAACATGCCGAATAGTGGGGATAAATCTTTTGGTGTCCCTGCTAAAAAAGTGTGGAAAGCCCATTTTCATCTTACTTTATCTAACGTTAGTTCTGAAGAGTTGATGAAAGCAGCTAAGATTATTGGTGCCAAATGCACAACAATTGATTTACATCGGGATACAAAGTCTCAACGTGATCGTATGTTAACAAAGTATCAAAGCGATCTCGACACTACTTTAATGTTGCAGTGTGTAGAAAAACTTGAGAATGCAGGTTTCAATGTTGTTCGTTACAAACTGGAACGAATGTTTAAACATGTTGCCTGTGTTCTTTTCATGGATCTAAGTAAAGAAAATTACGGAGAAGTTCACATTAAGACTTCAGCAAGTGACCCCGAA…	116582	117187	606	reverse	MQHSVVVNMPNSGDKSFGVPAKKVWKAHFHLTLSNVSSEELMKAAKIIGAKCTTIDLHRDTKSQRDRMLTKYQSDLDTTLMLQCVEKLENAGFNVVRYKLERMFKHVACVLFMDLSKENYGEVHIKTSASDPEVETNFFRISSNAEEIDYRFYNARLYSAEDKLRFNEAYDMLLNSGIQIKGYHIEQVVVDSNLNLDAWWA
hypothetical protein CDS	CDS	ATGGTTACATATTTTGCTGTAGGAGATAGAGTAGGGACGGCAGGAGAACTTTTGAAGAACAGTGATCGGGACGTTAAGGACATTCTTGCAACCCTTGTGGATATTTTACAAAGAAAAGAGTTGCTTTCTGATCGAGATGTTGCTAAATTACTTGATATCGGAGGAGATGAACTTCAAAGACTTCCATTTTAA	117203	117394	192	reverse	MVTYFAVGDRVGTAGELLKNSDRDVKDILATLVDILQRKELLSDRDVAKLLDIGGDELQRLPF
ribonucleotide reductase of class III (anaerobic) activating protein CDS	CDS	TTGAATTTTGCAGGATATGAACCTGTAGATCTTATTAATGGTGAGGGAGTTAGGTGCTCCCTCTGGGTTAGTGGTTGTAGCCACGGTTGTCGTGGCTGTTTTAACCAAAAAGCCTGGTCTTATTCTTATGGGAAACCATTTACTCACGAAAATGTAGAGCAAGTTTTAAAAGATTTGTCAAGACCGTTTGTAAAAGGTTTAACAATTTTAGGAGGAGAGCCATTAGATCCGCAGAATATTTACAATGTTAAAAACCTTATAGAAAAGGTTAGAGACGTTTATGGGTCAAGCAAAGATATAATGGTGTATACAGGATATACTTTTGAGGAAGTGCCTTTGTATATTAAAAATCTTGTTGACATCATTGTAGACGGAAAGTATGAAATAAACAATCCAACT…	117408	117878	471	reverse	MNFAGYEPVDLINGEGVRCSLWVSGCSHGCRGCFNQKAWSYSYGKPFTHENVEQVLKDLSRPFVKGLTILGGEPLDPQNIYNVKNLIEKVRDVYGSSKDIMVYTGYTFEEVPLYIKNLVDIIVDGKYEINNPTTKPFRGSDNQRLWTKTASGWQSD
anaerobic ribonucleoside-triphosphate reductase CDS	CDS	ATGAAAGATTTGTACCAAGATGTTTTTTCTTTTTTAGATCGCACTTCAGAAACATACACTAGAGAGAATGCAAACAAACCTTCCCACCTCGTTAACACGCACAGGGATCTCTTGGCGGGGATTTTAAGCAAACATATGGCAATGACACAGATACTGCCAAAAAACTTGTCAGAATGGCATACAGAAGGTTTTGGACATATTCACGACTTGGATTATTTACTCTCTCCTCTTACAAACTGTTGTCTTGTTAATTATCAAGATATGTTAGAGAATGGTTTTAAGATCGGAGCCGCACAGATAGAAAAACCAAAATCTATTGGGGTAGCTACCACAGTGCTAACTCAAATTATCCAAGCTGTTGCCTCCAGTCAGTATGGAGGTCAGACGTGTGCGCACATT…	117875	119689	1815	reverse	MKDLYQDVFSFLDRTSETYTRENANKPSHLVNTHRDLLAGILSKHMAMTQILPKNLSEWHTEGFGHIHDLDYLLSPLTNCCLVNYQDMLENGFKIGAAQIEKPKSIGVATTVLTQIIQAVASSQYGGQTCAHIDKGLSPYVEASFLKNMEITKRRYGCYARKEALEMTEQDVYDAMQTLLYQVNTLMSVNGQSPFITISMGLDTSVFGRMITANYLKVHSNGLGKDHVTPVFPKVIFFLQEGVNMKPSDPNYDLKQQALACCADRIYPDFISVPLNKEVTGSADGTVTSMGCRSFLSYYATEQGEKYDGRFNLGVVSINLPLIAAEARSKGESFTDLLNKHMEIAYDAHMLRVNRIRHTKASENPILFMEGALARLNANDEIGVLFEGGYASISIGYVG…
hypothetical protein CDS	CDS	ATGAATGTATATGCACATAAGCAAGATTTGGTAACAGCGGCAAACAATCGGGGCTTGTTCGATAGGCTTTGCAAAGCTATTGAGATTGCATATGGTTGGACTAAAGAGACAGATCCTAAACTTACAGGACAATATGCTCTTTTACACGGTTGCACAAATTTTCCATACATCTGTCACACAGTCGGGACCGATGAATTTTCTGGAGAGCCGACAGTAGGAGATAATGAACTACGTTTTACAGGAGATGCAATGCTAGATTTAATTTTTAAGAAAACTAAAATGCTAAAAATTGAAGATGTTTACACAGACACTAGTAACCTTTCTGAAGAAGAAATTGGAGAAATGATTACTACTTTCAATAATACAACAGGGAAGAGTTTTTGGACTAAAAGCGATGCT…	119790	121136	1347	reverse	MNVYTHKQDLVTAANNRGLFDRLCKAIEIAYGWTKETDPKLTGQYALLHGCTNFPYICHTVGTNEFSGEPTVGDNELRFTGDAMLDLILKKTKMLKIEDVYTDTSNLSEEEIEEMITTFNNTTGKSFWTKSDASRLKRVDPAIPEDGKKYRKVIFYDKMAGLDALHLECGSLVPPAVREHEFAVEVEAQEFKDMFYTKHVRKVEDVEQQKETFEPEDTEPTYIPNTGIQPCEDFVQVRYKNGVLEVCKANHFEWEKYDSEWQIEEYFVLPRTAKYQAHIGGRRPCDGPVNVLFRNGDQGKGLAETFYWSHSGDGSDIVGYIKLNPSPRYRKRRQKPPVGKKSVVRVLYTTQQTYTFKNVVDVQVTEERVYIQYDREVTEGIKESVTTEIENKLVMAIIV…
putative seryl-tRNA synthetase CDS	CDS	ATGAACGTAGCTGTTATTGCTCAAGCTATTGATTACTACGGGCGATTTGCGGAGATGTTGGAAGTCCCTTATCTTGTAGATGCGGATATCCTTGCATATACATTACCAGAAGGTAAAGAGGATCGCCCATTGGGGCATCCTAATGGTAAGTTCTACGTAGCCAGTGCAGAGCAGTCTTTCCTCCAGATGGAGAAAGATGGGTTTGAATTTTCAACAGATCATGCTTATATGGCTCTAACACCTTGCTACCGAACAGAAGAAGAGTTGGATGATGCTCATTTTAACATTTTCTTAAAGTTGGAAATTATTGAGTTTTATCCAGGAGCGTCCGTCAAAGAATATGCCGAAACTATGCGCTATTTCTTTTGGACGTATTACAAAGTTCAAACTCAAATCATA…	121133	121687	555	reverse	MNVAVIAQAIDYYGRFAEMLEVPYLVDADILAYTLPEGKEDCPLGHPNGKFYVASAEQSFLQMEKDGFEFSTDHPYMALTPCYRTEEELDDVHFNIFLKLEIIEFYPGASIKEYAETMRYFFWTYYKVQTQIIETDIGLDVEDMYGLELGSFGMRTSPQGHPYLYATGIAEPRASIAIKRGGLL
hypothetical protein CDS	CDS	ATGGCGGGGTATCACATAACAGACATTAAGAAACAACCTTATGGCAGCATAGAAAAGATTAAAGAGGAAGTAGAAGAACTTTTTGATGCTGTTGAACAGGATTGCAAAATAATGCAACTTGTGGAATTATCAGATATTATAGGTGCTGTCGAGGGAGTTTTAGAACAACAGTTCCCAGATATGACTTTACAAGACTTAATCATTATGTCCAACATTACTAAACGCGCTTTCCGCACAGGAGGAAGATCATGA	121684	121935	252	reverse	MAGYHITDIKKQPYGSIEKIKEEVEELFDAVEQDCKIMQLVELSDIIGAVEGVLEQQFPDMTLQDLIVMSNITKRAFRTGGRS
putative UvrD-type helicase CDS	CDS	GTGTCTACACAATTGAGTTTTACACCTACCGAGGAACAATACGCTATTGAAAGCGGGTATAAAGAAAATCGTTTCGTTACAATTCAAGCTAAATCTGGATCAGGTAAAACGTCAACACTGTATATGTTGGCTAATGGCACAAATGATAGTATTCTATACTTGGCGTTTAACAAAAGTATGGCAGAGGAAGCTCGACGTAAAATGCCGCCTAACGTTATGTGCCGAACGCTACATTCAATCTGTTACCAGCGTCTTCCACAAAACCTTCGACACAAATTGTCTCGTCCAGAAGGTCAATATGTTAACGTAGCTGGAACTGGTAGTGAGATTGCCAAAAAATTCAAGATTCAGAACTTGATTGATAAGAATGGTAAAGTGCTACTGACTCGTGCAATGATC…	121936	123528	1593	reverse	MSTQLSFTPTDEQYAIESGYQENRFVTIQAKSGSGKTSTLYMLANGTNDSILYLAFNKSMAEEARRKMPPNVMCRTLHSICYQRLPQNLRHKLSRPEGQYVNVAGTGSEIAKKFKIQNLIDKNGKVLLTRAMIGLMVKQTLAKYEFSDDEHIGHKHFPKVHMSDLKRKNINEQKLINEVVKYAKQLWRERIDPKSETIMTHDTYVKLFELSKEDLGYDIIFGDEFQDVNPAFLSILRNAKSAKRIVVVGDEFQSIYQFRGSQNMMKQTATYGVELPLTACFRFGPKVADIANAILSDRSPLKHPLVGKGYDTVTGSFHSDVVDYSKPYTIIFRKNLTLLLEAMDRIANGEEIIINVDTKDFISMVDSVNALRRGDLDKVKHETVLPYTSWEEFVECAES…
hypothetical protein CDS	CDS	ATGTTCTTTGATGCAAATTCTCTTTTTGTATCTACAGCAGGGCAGTCTGCTGTTAATGCAGAATTTGAGGAAAGAGAAGAATGGATTGATAATCACAACTATGATCCAAGTAATCTAAACTGGTGCAGTTTGGATGTTGGTAATCTTAGTAGAGATAATGCACTTAGAGCATACTACTCTGTATATACTGTTGACAATCTTTATCAATACTACGTGTTTCGTAGTCTTATTGTTAATCTTAATTTAGCTGGACGTTTAAAGAACAATAAGGCATTCACATTGGGACATTATATTCCCTTCCGTAAAGGTGGTGTGCATTTTCCATGTAATTGGATCATTCAAACACGAAAAGAAAACAGTTTAGCAGGAGACACCATGCCAAGATTTAAAGATAAGTGG…	123543	124052	510	reverse	MFFDANSLFVSTAGQSAVNAEFEEREEWIDNHNYDPSNLNWCSLDVGNLSRDNALRAYYSVYTVDNLYQYYVFRSLIVNLNLAGRLKNNKAFTLGHYIPFRKGGVHFPCNWIIQTRKENSLAGDTMPRFKDKWTWEKQMGYINAHLPPNLKEPYASRAKEMMRIVKSFY
hypothetical protein CDS	CDS	TTGAAAAATATTATTGATGTAGATGTGTTTGGTATCACAACACTACAAGACAAACAAGCAACATTGTATTATCATAAAAAAGAGGACCAAGCTTACATCTACATCGGGGCAGAAAAGTTTGGTGTCGGAGATATGGTTTTAAATGTTGAAGGAGATCTTCCTTTAGAACAAAAGTTGAAAGTTTTTCGTTTCACAGGAGATGTTAAACTAGATGGCGTTATCGCAATCCTACAAGAAGACCATTATTATATGGTAACTTTCGTTACTCCTGCTTTCTCTGGCCTTAATGGAGAAGACGCTCTTAATGATGTTATTATCTTAAAGATTGGTAATGCTCTAAACGATGTAAACTAA	124067	124420	354	reverse	MKNIIDVDVFGITTLQDKQATLYYHKKEDQAYIYIGAEKFGVGDMVLNVEGDLPLEQKLKVFRFTGDVKLDGVIAILQEDHYYMVTFVTPAFSGLNGEEALNDVIILKIGNALNDVN
putative ribonucleoside-diphosphate reductase 1 alpha subunit CDS	CDS	ACGAAGGTATTAAACTTTTACCATTTAGGCAAAACAATCCCAGAAGGTGCTGTTTATATTGGTAGAGCAATGCCACACATGGGGCTAAAAGCCTCCAAGTTTGCAAACCCTTTTAAGTTAAAAGATGATGAACCACGAGGATCAACTATACAAAGGTATAAAGAGTGGTTGTGGGAGCAAATTCGTTGTGGTAAGATCACTCTTGAAGATTTATTAGAGTTAGAAGGGAAAGATTTAGTTTGCTTCTGCTCACCTCAACCTTGTCATGGAGATGTATTGGTAGCAGCCGTAGCTTGGGCTAGAAAAGAGTGGGACAAAAGGCATCCTACTTATGTAGACAATTATTGGATTTGGGAGGAGAATTTTTGA	124417	124785	369	reverse	MKVLNFYHLGKTIPEGAVYIGRAMPHMGLKASKFANPFKLKDDEPRGSTIQRYKEWLWEQIRCGKITLEDLLELEGKDLVCFCSPQPCHGDVLIAAVAWARKEWDKRHPTYVDNYWIWEENF
hypothetical protein CDS	CDS	ATGAGAGAAACAATCGTAGATGTTGTTATTAATGGTCAACGTTATGTGCCTGTTGTAGAGAAAGCTGAACCAGATGCTTTAGATGTTGTTTTTGAAGACGATGATCTTGGCACTGTTACTGTGCGTGAATATTTCAGACGACTGCTCTCTACGCTTTGGGAAGAAGAAGATAGTTTCAGTGGAAAACGCCCTTTCGGTAACTCTTGCTGGCAGTTCGATTTGATTATTGGCTTGATCGATGCTGGGTACCTGGAAGGTAAAGTTTATCGTGACGAAGATGGTGGTATAGAAGATACCGACTATGATCGTGAAGAAGCAGATAAACTCATCCAGGGTCTGATCGCACGTATGTGTTTAGGTTAA	124787	125149	363	reverse	MRETIVDVVINGQRYVPVVDKAEPDALDVVFEDDDLGTVTVREYFRRLLSTLWEEEDSFSGKRPFGNSCWQFDLIIGLIDAGYLEGKVYRDEDGGIEDTDYDREEADKLIQGLIARMCLG
hypothetical protein CDS	CDS	ATGAGTACATTATCATTAGCAGTCATGGTACATCAACAGTATGAAGAAGCTGTGAAAGATTCAGAAAATCCTTCTACATTGGTGTTTGAAGATAGAACTGGTCTTAAGTGGGTAGAATCTTGTGGTGAACTTTACTTTTGGTATCCACAGGGTTGCACAAGTGACTCTAATTTATACAGTTATGAACTGGAGTATCGTGCGCCTGTAGACGAAGATGATAATTACATCATGTATTATGTTAATAATGGTTGCGGTGAAACGTTTAATGTAGTATTCTCTAAAGCCTTGAAGTCCGACGAGGAGATGTAA	125814	126122	309	reverse	MSTLSLAVMVHQQYEEAVKDSENPSTLVFEDRTGLKWVESCGELYFWYPQGCTSNSNLYSYELEYRAPVDEDDNYIMYYVNNGCGEMFNVVFSKALKSDEEM
hypothetical protein CDS	CDS	ATGGGAGATAAACAAAGTAACATCCGTTACGCGCTTTATGGAAGAATGGGTGCAGATTGTGAATGGATGCTTCTGTCGCAACGTATACCCTCTTACAAAGAGGCTCTTGAAAAAAGAGACTATTATAAACAAACATGGCGTTTTGTCATTTGTAAACACTATTTGGAGGCGTGA	126122	126295	174	reverse	MGDKQSNIRYALYGRMGADCEWMLLSQRIPSYKEALEKRDYYKQTWRFVICKHYLEA
hypothetical protein CDS	CDS	ATGGCTACAAAGAAACAGAAAATGAAATGTCTTACTCTCACTGAACTGGGTCAAGCTTCCAACTGCGTTACTGTTGGTAAGATTTATTCTACAGTTCTTGATAAAGACAACAACAGTTTTACTTTCAAAGATGATAACGGAAACCCTCAAGTTGGAATCTACCCTTCCTGTGCTTTTGGTACTTGGGAAAAAGTGTAA	126339	126536	198	reverse	MATKKQKMKCLTLTELGQASNCVTVGKIYSTVLDKDNNSFTFKDDNGNPQVGIYPSCAFGTWEKV
hypothetical protein CDS	CDS	ATGAGTAAAACTTCTGTTGAGTTTATCGAGAAATCCCCTGTTCCAAAGTTATACCGTTTATCTGAAATTGAACCTATGTCTGTTTTCTACTACTACGATTCAGAAGTAAGTGAACAAGAACGGGACTACTACTTAGCTACAGATACAGGTGCAGTGTGCTTAACAGGTTCTCGTGCAGGAGAATACATTGTGACTAGTCGTTTTAATGAAGCAGATTACTGTTGGGCTAAGGTTGAAACTAAGATTGTCATCAACATCACCAATCATTAA	126619	126888	270	reverse	MSKTSVEFIEKSPVPKLYRLSEIEPMSVFYYYNSEVNEQERDYYLATDTGAVCLTGSRAGEYIANSRFNEADSCWAKVETKIVINIINH
hypothetical protein CDS	CDS	ATGTTAGTCAGTGAAATACTACCTGACTCTAATGGTAATCAGATCACTGTTGATTGGTTTCCTGGTACTGGTACACTAGATCTAACTGCTGAATGGTCTGGTGATATTTATGGAGAAGGTGTATTATCATTGTCTACAGAACAAATGATCATCCTTCGTGACTTCTTAATTGGTTTAGATCTAGGAGAAAACAAATGA	126885	127082	198	reverse	MLVSEILPDSNGNQITIDWFPGTGTLDLTAEWSGDIYGEGVLSLSTEQMIILRDFLISLDLGENK
hypothetical protein CDS	CDS	ATGGCTAACAAAGAACCACATGTATATACTGCACTGGTAAAGCACTTGAACAAAGAACGTAACAGGATCATTGCAGATTATCGTAAATTTAAACGTAGTAGTCTAAATCGTAAATACATGCCACATGCAGCTTTTGACGCTACACGTGCAGTATTTCGTGCAAAGATTACGGAAATGGATAATCTGCTTAAGCTTGCACGATTATCTATTCATGCATCCAAAGTAACAGGAGTCACTCACTTCTTTGACTTCGATACTAAAGCACTATATGCACCAGAAGCAGGTGAACAATTGATTTATCTACTTACCAAAAAATAAGTGTTGA	127252	127576	325	reverse	MANKEPHVYTALVKHLNKERNKIIADYRKFKRSSLNRKYMPHAAFDATRAVFRAKIAEMDNLLKLARLSIQASKVTGVTHFFDFDTKALYAPEAGEQLIYLLTKNKC
hypothetical protein CDS	CDS	GTGAGTGGATGGATTAAAGTATCTGGTACCGAGGATGTTCCTATCGGAGAGTGGCTTGTAATCATGGCAAACGGCAAGAAGGGATTCTGTGAAGTTAACAAAACACGCAATGGCACGATAGCTGTTATCAATGGTCATTTTTATTTTGACTTGGCACCTGTGATCGCATACCATGCACTACCAACATATGAAGAGGAGATTAACAATGGCTAA	127569	127781	213	reverse	MSGWIKVSGTEDVPIGEWLVIMANGKKGFCEVNKTRNGTIAVINGHFYFDLAPVIAYHALPTYEEEINNG
hypothetical protein CDS	CDS	ATGACACTTTATCACGTAACTACAGAAGGCGACTGTGAAGGCCGCACTACAAAAGATTTGGGGTATGTTGAAGCAGATTCGCCTGAACATGCTATCAAATACCTGCATTCCATCGGGAAGTATGCGGGTTATGAGTATACTATCTACGAGGTTGAAATTATTAACCTTATACAAGTGGCAACTCCTATGGCAGAGTTGAAACATCTTAAGGCAAAAGTAAGACCTGGTATAGTGTCCGATTACAAAGGGGAAGTAAAGTGA	127778	128038	261	reverse	MTLYHVTTEGDTEGRTTKDLGYVEADSPEHAIKYLHSIGKYATYEYTIYKVEVSPIQVATPMVELKHLKAKVRPGIVSDYKGEVK
hypothetical protein CDS	CDS	ATGTCAAACAGTCTGTTTAGCGTGTCAATTGCACCACGTGTCAATATCCGTTGTCAGTTTGTTACTTTACCTGGTGTAACGCATATCACATTAGAATACGATCCTCGCTCACGAGACAACCCAATCACAGGGAAAATTGATTGTGCTTATGGTGATTTTGTTATGGATCACCAAACCATCTTATGCTGTGTGCAACGCTTACAGGCAGGATCTTTATACATCTTTAAGAAAACGGTGTTCCAAGAGATTGCTCAAGCAGTTGAAAGTGGTATGGAGACTCTTAACGCTATGATTGAAGCAGCCAACAAGAAGGAGGTTTTATGA	128035	128358	324	reverse	MSNSLFSVSIAPRVNIRCQFVTLPGVTHITLEYDPRSRDNPITGKIDCAYGDFVMDHQTLLCCVQRLQAGSLYIFKKTVFQEIAQAVESGMETLNVMIEAANQKEVL
hypothetical protein CDS	CDS	ATGATCTACAAAAACAAGTTCACTGGTTGTCTCCGTAAATTTATCGATAAGAAAGGGTATGTTTCTCTTGACAACGGGGCTACATGGATAGAGAATGGTGCTTCAGAACAATTGATTAAAGCTTTGCCTTACTACGAGGAGGTTTAA	128359	128505	147	reverse	MIYKNKFTGCLRKFIDKKGYVSLDNGVTWTENGTSEQLIKALPYYEEV
hypothetical protein CDS	CDS	ATCCAAAACATCAAACTGACTTGGACCGAAGCTAAAGAAGCGATGCAGAATGGCAAACGTGTGAAGCACGAATACTTCTGTAGTGATGAGTGGTTTGAGATGCAATACGGTGTTATTCTGGATGAGCATGGCTACAATATGTCAAACTGGTTCCGAGGGGAAGCTTGGCAGGAACAGGGTTGGTTTGTAATTGAAAAAGAAGACAGTAAGGAAGAAGGCGTGTTGTCTAATGTAGAACGCGAGATGAGGGAAACAAAGATACCTGCTTTGGATTTTGTATACCTGGAAGAACTTGTGGCAGCATCTTTTGTAGCAGGAAACCTTTGGAATACACCTGTTAGCCGACTGGAGAACCAAAATAACCCGTCTGCTCGTAATCACAAGCTTTATAAGGGTAAA…	128502	128936	435	reverse	MQNIKLTWTEAKEAMKEGRRVEHSYFCGGEWFEMRDGVILDEQGYNMETWFRGEAWQEEGWSVIEKEDSKEEGVLSNVERKMRETKIPALDFVYLEELVAASFVAGNLWNTPVSRLENQNNPSARNHKLYKGKGHNKLKKGKKK
hypothetical protein CDS	CDS	ATGAACATTACTTTAGCAACTAAGAATATTTCTGAAACAATTAACGGTTTTGGTGTGATTGTAGCCTTGCACGGTAACAATGAGAAATGGTTGGCTTCTTTTGAAGAGGATCGTCAACACAACATTATTTTAGATGCCCCTATAAAAGTTATGCATATCGTTGGTGAAAGCAAAGTGCTCACTTCCTCCCGTTCAAAAGAACAAATTACAAATGAATTAGTAAAACTGCTTGACAATGTTCTTAACATGTTTGATAATGCACCCATCGACACAAAACGTGTCTTAATGTGA	129063	129353	291	forward	MNITLATKNISETINGFGVIVALHGNNEKWLASFEEDRQHNIILDAPIKVMHIVGESKVLTSSRSKEQITNELVKLLDNVLNMFDNAPIDTKRVLM
hypothetical protein CDS	CDS	ATGTATTATTCACAAGACGAAGTAGCAAACATTAAACTGGCAGTGGGAGATCTTATTGTGTCACCTAACTACTATTGGGATAACAGAGATTTGGTTGAAGTAGTAACCCATGTTGGAGTTGAAGGTATTGTGCTCTACACACTAGGTGGAGGTGTTGTTGGGGAAATGGAACGTTATACGACAACGAAGAAACTGGTAAGCTCTTATCACATGTTTTTACACCAAGGTTCGGAAGAGTATACAGCTTTCTTGTTGAAATTAGATGCAGATCGGGAGAAGGCACGATGA	129895	130182	288	forward	MYYSQNEVANIKLAVGDLIVSPNYHWDNTDLVEVVTHVGFEGVVLYTLGGGVVGEMERYTTTKKLVSSYRMFLHQGSEEYATFLLKLDADREKAR
hypothetical protein CDS	CDS	ATGAAAATTGTACACGATGAAATTCAAATAGAAGAAAGTGACCTGATGGATTTGGATGCAGCTTTGGGGAAGGTAATCTATGCAGGAATTAAAGCCTTCCGTGAGAAGGCAAACAATAGCACGTTTGTCATGATCCCCACTAAACTGATGCGTGTTTTGTATCCAAATAGAAGTGCGCCGTATACAGATGAAGAAGAGGAGACAGGTAGAAGAGAGTGGTTAAATATTTTAGAAAAGATGGAGAATGCTTTTATTGATAGTGGTAATCCAGAAATCGTGTATGCTGAAGATCAAAGGAAGGCACGGTTAGAGGGCCGTCTTTTATTCGCTAGTTATTTTGATAATCTTTGGAGCTAA	130179	130535	357	forward	MKIVHDEIQIEESDLMDLDAALGKVIYAGIKAFREKANNSTFVMIPTKLMRVLYPNRSAPYTDEEEETGRREWLNILEKMENAFIDSGNPEIVYAEDQRKARLEGRLLFASYFDNLWS
hypothetical protein CDS	CDS	ATGTCTGAATTCTTCACAATGGCTTTCTTAGGGATCTATCTGATTATTAGTGCTGTTGGCTTAATCATGTCTCTAATAGAGGAAATGGGAATTAAGTGGAATTGTGCATTCGGTATAACTCTTATGCTCACTCCAGTTTGGATCTACATCTGCAAAGCAGTTGAACTAATTGGTTAA	130538	130714	177	forward	MSEFFTMAFLGIYLIISAVGLIMSLIEEMGIKWNCAFGIALMLTPVWIYICKAVELIG
hypothetical protein CDS	CDS	ATGTTTAGTAAAGAAATGAGAGAGGTGATCGCTACTCTGGTAGTTGATCATGGTGTTGAAGTTGAGCGTCACGTTTGGAAAGATGAGCCTCCTTTCTTTGATTTGGCATCACGGGCTAAAAGTCACATGTATCTCCTTGAAGACGATAAGGATTTTATTCTGCGTATGCGTTATGATCGAGAGTTTAGAATTCCTCTTGACACAGATCCTGATGATGTAGTATTGTGGTTGGCAGAGCATTTCGCATTTAACGCTCTACATGGAAGAAGTTTTGGTAATGAACGTTGGGATACCATTTGTCGTAAACATAATATTGAACCAGAATACGGGAGTATGTAA	130725	131063	339	forward	MFSKEMREVIATLVVDHGVEVERHVWKDEPPFFDLASRAKSHMYLLEDDKDFILRMRYDREFRIPLDTDPDDVVLWLAEHFAFNALHGRSFGNERWDTICRKHNIEPEYGSM
hypothetical protein CDS	CDS	ATGTTAAGTATCAAACCTAAAATGATTACTGAAGATCAAAAAGATTACATTTATAAATGTGGTCGGGTGTGGAAAGAATACACTAAAGGTAATGAAGTTATTGTAGTTACGGAACATGCTATTTCTTTATCAGATCTTTTTGGTGATTATTTGCAAGTCATTAAAATTGGTATTGACAGAGGTTTGGTGCAGGTGTTAACATTATCCCAAGTTGAAGCAGAACACTTAGACAAAATCATTGTCGAGTTCTAA	131063	131314	252	forward	MLSIKPKMITEDQKDYIYKCGRVWKEYTKGNEVIVVTEHAISLSDLFGDYLQVIKIGIDRGLVQVLTLSQVEAEHLDKIIVEF
hypothetical protein CDS	CDS	ATGATCTCTTTAGAATCAATAGCTTTTAAGAAGGGGTATACCGCAGGGTTCAAGTTTGGTATGTTTAATAAAGTAAATCCATATTGTCCAATGACACACAAAAAGGAATTCGAAGAATGGGAAGATGGATTTTCTAAAGGCTATCAGGCAAAAGGTTGGTTGTAA	131328	131492	165	forward	MISLESIAFKKGYTAGFKFGMFNKVNPYCPMTHKKEFEEWEDGFSKGYQAKGWL
hypothetical protein CDS	CDS	ATGATTTTAAACTTCATCATCAACTTGTGTTTGACATTGGGGTTACTCTGTGCAATAGTATCCCCTTTGGTTGGTGAATATTGTTCTGAACTGGCGATGTTTATAGTTCTTGGTGCGGCTATTGCTAATATGTTTGTCGCTGCGATTTGTATGTTGTGGGAATAG	131502	131666	165	forward	MILNFIINLCLTLGLLCAIVSPLVGEYCSELAMFIVLGAAIANMFVAAICMLWE
hypothetical protein CDS	CDS	ATGAAAAAATTAATCTTAGCCACATTGCTGGCTACCGTAAGCTTCACCACTTACGCTCAAAAATTTGTAGCAGTTAAAACGGATATTGGTAAAGATGTTGTGATCACAGGCAACAAGTTTTACTATACACCTGGAAATGGTGTTCTAGAAGAGTGTAAAGATATTGAGGCATATACAGGAAAAGAAGATAACACGGAACGTCCTTTTTATTCGATTATAGCTACTTGCAAAAATGAAATAGTAGCTATTAAACAATACAAAGATGCCCCTGGAGGAGAATACTTATTAGTCAAGAATATTAAGAGTGAAAAAACTGCAAAGTTTACAGTAATTATTTTAAAAGGAGAAACGTTCTAA	131678	132034	357	forward	MKKLILATLLATVSFTTYAQKFVAVKTDIGKDVVITGNKFYYTPGNGVLEECKDVEAYTGKEDNTERPFYSIIATCKNEIVAIKQYKDAPGGEYLLVKNIKSEKTAKFTVIILKGETF
putative ATPase CDS	CDS	ATGAAATACACTATTTTTGGAGATGTAGCTGTTGTAAATAAGGAATATGGCGTTGAAGCTAATAAACTTCCTGCTGGAGTTTGGGTTGTCAACTGCGATCCGCACGGTAACTACTCTTTAGTGCGTGGTGAAAGTTTCTCTCTTCCGAACACTCTTTATGGGGAAACTAAAGATCGCGCCGCACATGTTATTAAAACATTTGCTCGTCGTAGTAAAGAAGGTAAAAATACTGGGGTGTTACTGACAGGGACAAAAGGCAGTGGTAAGACGATGTTAGCTAAACTGATTAGCATGTCTCTAATGTCCACAGAAGGTTTAGGTATTCCAACCATTTTGGTTACACAGCCTTACACAGATGCTGGCTTCTTAGAATTTATGAGTAAAATTACAGATCGTGCT…	132034	133173	1140	forward	MKYTIFGDVAVVNKEYGVEANKLPAGVWVVNCDPHGNYSLVRGESFSLPNTLYGETKDRAAHVIKTFARRSKEGKNTGVLLTGTKGSGKTMLAKLISMSLMSTEGLGIPTILVTQPYTDAGFLEFMSKITDRAVVLFDEFDKVYAKKEDQEALLTLLDGTGSGNKLYILTKNSGYISEYFVNRPSRIYYSFNYDKLSSETMLDYLDKNLVNKKHVDNFQRLWDVSTELSFDVIQGIVEELNFYPKMTFKECLEMMGISLGNDAKWNVASIVANGKTLKVNWINNWHDFTPTKFLSGACSLNIYLQSLKDDEVEAMETNSYVILDEDGDPHIDLCATADGLTCDLIEGGKILVMSTTPGNTLRVVLEPVTQRSTTLGSVF
hypothetical protein CDS	CDS	ATGTTAGTTGACGTTCAAATTATGCGCAACGAAAGAATGGACTTCTTTGAAGCAGTAGAGAAACATCTGATCAGATGGGACTATGAATTTGTTCCTGCTGGATGTGGACCAGTAGAGCATTTAGCGGAAGACGACGATGTATACATGATCATTCGTCAAGTGTACCAGACAGACCAGTGTGAAGAAACTCCCGAACTGATTTTGTTTGAGTGTAAAGATCTTGCAAAATATTTTGACTATGGCGGAAAAGAGGGTCATAATCTCTCCAGATACAATAAACGTCTACTTATCTTAGACTACATGCGGAACAACAAACACAAACTCATCGACGCAGACGCAGTTTATGGCTACTGGTGGATGGACTAA	134452	134817	366	forward	MLVDVQIMRNERMDFFEAVEKHLIRWDYEFVPAGCGPVEHLAEDDDVYMIIRQVYQTDQCEETPELILFECKDLAKYFDYGGKEGHNLSRYNKRLLILDYMRNNKHKLIDADAVYGYWWMD
hypothetical protein CDS	CDS	ATGTCACGTTTAGCAGATCATGAAATCTTTAAACCTATTCTGAACCACTATGATGAACTTAAAGCAGTGTTGGATTGTTATAAAGAGGATGAAGAACGTTTGGAAGTCAATCTTAAGATAGTTCTGATGAAAGCTTTTCAAGACGGGCAAGCTGAAGTCTTAGGAGGCATGAAAAAATGA	134831	135010	180	forward	MARLADHEIFKPILNHYDELKAVLDCYREDEERLEVNLKIVLMKAFQDGQAKVLEGMKK
GTP cyclohydrolase II CDS	CDS	ATGAGAATAACTGATGAATATGTATTCTTCTTTTCACATAAAGATGTGTTTAGTAATTGGTATATTGCACCCTTTACAGAAACTGAACCAGGTTACAATGAGACTTTCTGTTGTGTTGAGCAATACATGATGTGGCGTAAAGCTTTGCTTTTTAATGACCACAACACTGCACAGGCTATTCTGACTCATAGTTCGATACGGAAAGATGAGAAGATCCAAGCTTATTACAAACGTATGGGTAGGGCAGTGTCGGATTTTGATAACAATGTATGGGAAGAGAACCGTGAGCGTATTGTTATGCGAGGTTTATGCTTGAAATATGTACAGAATCCAGATTTGTATGCAGACTTGCACCTTTACCAATACAAAACGTTTGTTGAAGCAAGCCCCTACGATAAG…	135007	135549	543	forward	MRITDEYVFFFSHKDVFSNWYIAPFTETEPGYNETFCCVEQYMMWRKALLFKDHAIAAAILDHSTIRDNERKQAYYKRMGRAVSGFNNDMWEENRERIVMRGLCLKYVQNPDLYADLHLYQYKTFVEASPYDKVYGIGMGMYEPGVLNPATWKGQNLLGKYHNKLIEILFPDKIPQRRYL
hypothetical protein CDS	CDS	ATGACAAATACTACATTACACCTTATGCACTCATTGGGCTGGCAAGGCGGCACGGTGCACCAGGTAGCAAGCGCAACGGGCTTAAAGGTTGAAACCGTTCTCAACCTGGGCGATCATAAGGTGGAAGAGATAGATCATTTTGATACGTTCGCAAATGGTTATCTATGGGCTTGCAGTGGCGGCGGGGAAAGCAAGATACCACCAGGGGCGCGGGGCGATATGTATTTTTGGTTAGGTGTTCTATCCTGGCAAGAAAACAAAAAATAA	136355	136621	267	reverse	MTNTTLHLMHSLGWQGGTVHQVASATGLKVETVLNLGDHKVEEIDHFDTFANGYLWACSGGGESKIPPGARGDMYFWLGVLSWQENKK
hypothetical protein CDS	CDS	ATGGCAACATTGCACATAGTAGCGAAAGCAGGACAAATCAGCGTCGTGGTAAACGGTTTTACTGAGTTCAGTCATCCCCAGGATGATCATGAAACGGTTTTATCTTTCATTGATTCCCTGTTAGAAATGGGAGTCATTACAGAAGACCAGCACGCTACAAAATGCAAGCGCGTTAATCAAATTGCAGGAATAGAATAA	136895	137092	198	forward	MATLHIVAKAGQINVVVNGFTEFSHPQDDHETVLSFIDSLLEMGVITEDQHATKCKRVNQIAGIE
hypothetical protein CDS	CDS	ATGGCATCATATAGCGCAACAATGATCGTAGCTGGCACCACTGGTAAACCTATGAGCGGTGGCGGATCTTTCGCAAATATCAACATTGACGGGCGTTTATCCCTGGACGCAGCGATCACCGTGGCGCGGGAAACATTTAAGAAAGAATGTAAATTCAATAAACAAGATTATCTCGGTTTCGCTATTGAAAAAACCGCGCGTTTTGTTGATTATAAAAGCCCAAAAATGGTTGATACTACACTAAAAGCGCAAGATGTAGCGTTTTTGCTTTAA	137185	137457	273	forward	MASYSATMIVAGTTGKPMSGGGSFANINIDGRLSLDAAIAIARETFKKECNFNKQDYLGFAIEKTARFVDYKSPKMVDTTLKAQDVAFLL
hypothetical protein CDS	CDS	ATGTTTTACATCAAATTAAAAGGTCACGTGATCGCGTTCAAGGATAACGCTTTTTACAGATTAGCAAAGTATGCGTTAATACATCCCCATTATGTTTATATAAGGGGGCGTGATGAAATAAATATTTTTGATCAAACAACATGCGAGAACATCGAGATCCGCAAGGTTGGCGTACGTGACTATCGTACATCTTTCTACCCTTGCAAGGATTCAGCAAGTCTTTTTAAGGTATGCCGATTGTTGAAAAAAGGTGGTTAA	137534	137791	258	forward	MFYIKLKGHVIAFKDNAFYRLAKYALIHPHYVYIRGRDEINIFDQTTCENIEIRKVGVRDYRTSFYPCKDSASLFKVCQLLKKGG
hypothetical protein CDS	CDS	ATGGGCCGCGAATATGTGATCCAGTCTTGGGTAAAACATGAAGCAGATGATCCGCGCATCATTCCCGATCATCTTATCGATGAATCCACGGGATATAGCGGTGAGCAAATAGGTAACAGATTAGCACGTAGTAACGGCAACGTAAAAGCGCATTATGTGCGCCCTGGCTGGCTGGCAAATGGTAACGCTGATTTATCCAGTGCGGAAGATGCGAGCGACGGCGCGAAAGATAATCCTTTGTACAAAATTGATCCGGCTTTTCGTGTCCTGGATGAATACCCCAGCAAGATAGCGGCGCTCGATCAAGCCCTGGAAAGTAAGCGCATCACCTGGACCGCTTACAACATGGCAAAAAACGTACTTGATGGTAAATTGATTCAAGCTGAAAGAAAATTAGCC…	137793	138350	558	forward	MGREYVIQSWVKHEADDPRIIPDHLIDESTGYSGEQIGNRLARSNGNVKARYVRPGWLANGNADLSSAEDASDGAKDNPLYKVDPAFRVLDEYPSKIAALDQALESKRITWTAYNMAKNVLDGKLIQAERKLAKIAAIAQEEDEETTEEEEYEEIPPLLCVDAFPDYQPTEEEKRIALENFENSL
hypothetical protein CDS	CDS	ATGATTAATAAAGAAAATAGCTTGACGGTTGGAACGATTAACGCTATCATTTTCGCCGTTCCATTTTGGGTTGTAGTAGCGGCTATTATTTTCTAA	138433	138528	96	forward	MINKENSLTVGTINAIILAVPFWIVVAAIIF
membrane protein CDS	CDS	ATGAGCAAGCAAATCAATACTATCATGTTTAATCTGGTATCTTTCCGCGATGATATGAAAAATTTACCACGTGAAACGGTTGATATTCATGTTTCAGCTTATCGCGCCCTTATTGATATGTTACCGCTAAAACGTGATCAACATGCCGCTAATATGATGCTTAATGCTATGCTTAAAAAGATGATTCAAACGGATCTCACCCTAGCGTATGAGTATCAAGGGCGCTTATATGCAACTTATAACAAGGCGGTACCTGGTCTGGGAAGTACCGAAGAGTTGCACGGCTTAAACCTGGATCAAAACACTTGGGATAGTATGCGCCGCGTTATGGTATGGGCCGAAAGCGGTAAAATTTACGAATAA	138620	138982	363	forward	MSKQINTIMLNLVSFRDDMKNLPRETVDIHVSAYRALIDMLPLKRDQHAANMMLNAMLKKMIQTDLILAYEYQGRLYATYNKAVPGLGSTEELHGLNLDQNTWDSMRRVMVWAESGKIYE
hypothetical protein CDS	CDS	ATGGCTATCATTGCAAAAACTGAGATTATAGGTTTAGATTCGATCCTCCTGGCTTATGAGGAAACTTTAAAAATGTATGTAGTGACCTATGGTGATTATGTGCGTAAATACGAATACATTGATCTTGCTTTCGAATGTTACATTCGCCAGGTCAATAAAGCCTATAACGATTATCGTTAA	139066	139245	180	forward	MTIIAKTEIIGLDSILLVYEETLKMYVVTYGDYVREYEYIDLAFECYIRQVNKAYNDYR
hypothetical protein CDS	CDS	ATGGCTATTAATATCAATGTTTCCGCTTATGCTACCTTGGCTAACACGGCTAAAATTGAATTATCCAGCATTGAGGCGGTGCATATTAGCGCCCGTCGCTGGTTTCAACGGTCCTACGGTAACACATATTTTTCTTTAATGGTTGACGTTGAGATCGGCGGTAAACTGATCGAGGTGGTTAACGTTCCGTTTCAATATGGCTATGGTGATCATTTTGATACCGTTGCCCTAGAAGAGTTTAGCAAGGTTATCAACCTGGAAGGTAAAGAGTTTTCAAATTATGCCTACCTTTCCCGTTTTTGCCGTGACAATGGGGTCACTGTATACAGTCATGCGAGCGATGTAAAACGTAAAAAAGATTTATAA	139343	139708	366	forward	MAININVSSYATLADTAKIELSSIEAVHISARRWFQQSYGNTYFSLMVDVEIGGKLIEVVNVPFQYGYGDHFDTVALEEFSKVINMEGKEFSRGAYLSRFCRDNGITVYSHASDVKRKKDL
hypothetical protein CDS	CDS	ATGGCTAAATCTAAAATGTACAACGGTCACAAAAACAAAACTCATTGGAATGTAAGCCTTTGGATTAATAACGATGAATCGTTATACCGGTTGGCCCAAGATTTTATTAACGCTAATGCTAATCGTAATGATGCGGCGCGGGATATGATGCTTTTTCTGGAACAAACTGGACAAGATAAAACGCCAGACGGTTTCAAATATAGCACTACTGCGATCCGTGCCGCGATGGTTGGAATGTAA	139798	140037	240	forward	MAKSKMFLGHKNKTHWNVSLWINNDESLYRLAKEFIAANTNRNDAARDMMLFLEQTGQDKTPDGFKYSKTAIRAAMVGM
hypothetical protein CDS	CDS	ATGGCTATCAATATTGTTCGCGTATCCGGCACTGTTGGCACTTCCCAGGTTATTGCAGTGGTAACAAACAAAAAGATTAATGATGTATGTGAAAGCTTGAATAAGTGGGCTATTGCTAATTTTGGGGAATATGCAAGCGTCGAGTACATCGAATCCTACCAGGTGCCAACCATCAGCCTAACCGATCTCAACATTGATCGCCTGTTATGCCTGGATGAATTGATCTGA	140128	140355	228	forward	MAINIVRVSGTVGYSQVVAVVTNKKINDVCEILNKWAIANFGEYASVEYIESYQVPTISLTDLNVDRLLCLDELN
hypothetical protein CDS	CDS	ATGATCACTTTCGCTACCCGTGAAGCCGCTCGCAACGTTGCACGTAAAGTTAACGCCGCCAACCTGGGCGCTACGCTTAAAGCTCCGGTGAAAGATGAGTCAGGCAAATGGATCTTCCCTGGTCTGCGTCATGCTGACAAGTTAGGTACTTTAAGCCTTAAAAAATAA	140749	140916	168	forward	MITFATREAARNVARKVNAANLGATLKAPVKDESGKWIFPGLRHADKLGTLSLKK
hypothetical protein CDS	CDS	ATGATCACTTTCGCTATTGTCGCCGTTGTCGCTGGTCAGGTTTACGTAAACGATACATTCACCACAGAAGACAAGGCCGCAGGAGACATAACCGCCGTTTACAATGAGTGCAAGGCAGTAGAAAGGATGTTAGCGCCTTGTATGCTAATGAGTGAACGCCAGGACGGGATAACAGTGTTTACTAACATTGAGACAGGGTACCAAATGGTAGTAACAAAATAA	140991	141212	222	forward	MITFAIVAVVAGQVYINDTFTTEDKAAGDITAVYNECKAVERMLAPCMLMSERQDGITVFTNIETGYQMVVTK
hypothetical protein CDS	CDS	ATGAAAGCACAAAATGCAATTAAAAAGTACATCCTTGCCGCTATCGATTTTAATGATTATGGTATTACAACCGAAAAAGAGAAGATCGCGGAATTGATGCGCCGTTTTAATTCAGAATACTGGTACCCTGATAATCAATCACGTTTTAATTATAGTATTGTTAAAGCACTTGCATCATGGTTACAAGGTTTGCCATCAGATATTAATATCGCTTTCGAATATTGGGAAATTGATCGCTTGTTAACATCCTGGGGATACATTAGAGAGAATAGCAGCGATGATAAAATCCAACGAGAAAGGGAAAATTATTGGCTTTATATTGCAGGCGTGATCCTTGCTTGCTCTTATGAATGA	141291	141644	354	forward	MKAQNAIKEYILAAIDFNDYGITTEKEKIAELMRRFNSEYWYPDNQSRFNYSIVKALASWLQGLPSDINIAFEYWEIDRLLTSWGYIKENSSDDKIQRERENYWLYIAGVILACSYE
hypothetical protein CDS	CDS	ATGAATACATCTAATCGCGCAGAAAAAATTCAATCTTCCAAGATCCGCAAGGCCTGGAATGAGGAAGTGATCCGCAAAGGCGACAAGCGCAATAAAACAAAGCGCGGGAAGAGTGACAAATATAATTGGATGGATTTAGAGAATTAA	141724	141870	147	forward	MNTSNRAEKIQSSKIRKAWNEEVIRKGDKRNKTKRGKSDKYNWMDLED
hypothetical protein CDS	CDS	ATGACTTTAAACGAGCTTAAAACAGCGTACAGCGCAACATTAAAAATAGCCGTGCGTTACCGTGACGAATACGGTTTTATTGCGCAGGGCGTGATCCTGGGCTTTTCTGACGATGGTTTGATCTATGTTGATGCACATTATAACAAGGTTAAACCGGAAAACGTTATTAGCATAAAATATCTTTAA	141926	142111	186	forward	MTLSELKTAYNATLKIAVRYRDEYGFIAQGVILGFSDDGLIYVDAHHNKVKPENVISIKYL
hypothetical protein CDS	CDS	ATGATCACCGCAAAACAAGAAAAAATCATTATCGACGTTGCAGCCGTTGCCGCTATCGCTATTATTGGATCTTATTATGATACCCGTTTCCCGTCGGCTATGCATGAGGTCGCCGCCGTTGCATCAGTTGGCGTACTGTTTTACGTTGGTAAACGCTATTTATCACCAATGATTAACAAGCTGACACCGTGGAAAAATAAAGGTTGA	142197	142403	207	forward	MITAKQEKIIIDVAAVAAIAIIGSYYDTARPSSLHEVAAVASVGVLFYVGKRYLSPMINKLTPWKNKG
hypothetical protein CDS	CDS	ATGGTGCCGCGCCCCTTTGAGGATGCAATCATGAGTAAAGCTAACACCGTGCTAATGTTTTCCCTGATTAATGATCTCGCTTACTTGTCCAACATGACGCAGGAGGGTAACACATTAACGGCAACATTCACCAATAAGCTTGACCGAGTGATCATCATCTCACTGAAAACAGTTAGTAAAGGCTTTTACTCGTTAGCTTATCATTGGATCACCGATACCGATGAGACAAGCCAGGACTATAGCGCCCCTTTCCCTGAATCAATGGCACGGGAGATCATCGCCGCCGTTGTAAATGATGGTTTGTTTACTGCATAA	142445	142759	315	forward	MVPRPFEDAIMSKANTVLMFSLINDSAYLSNMTQEGNTLTATFTNKLDRVIIVSLKTVSKGFYSLAYHWITDTDETSQDYSTPFPESMAREVIAAVVNDGLFTA
hypothetical protein CDS	CDS	ATGAGCAAGTACACAGTAGAATACACGATAGAAAATCCGGCAGTATCCGAAGGTAAAAAGATGACATTTGCCATCAGTATAATCGCTTTCGTTGTCACTATCTTATCAATCATCTTATAA	142857	142976	120	forward	MSKYTVEYTVENPAVSEGKKMTFAISIIAFVVTILSIIL
hypothetical protein CDS	CDS	ATGAAAACAACAGACATTATCAAAGAGATCGCCCTTGCCGCTGGCGTTGAAGTCGAGGAAGTGATCGCGCTCAATCTTACAGAAAACGATCTGCGCAACTATGAAGCGGAAAGCGTGAAAGCAAGCGGCGCGGTCCTGGTATATGATCCGGCTAACAAGTAA	142987	143148	162	forward	MKTTDIIKEIALAADVEIEEVIALNLTENDLRNYEAESVKASGAVLAYNPANK
hypothetical protein CDS	CDS	ATGAATCCGAAAGATATGCAAGCATGGAAAGGGTACGACGATCTAAGCGCCTTGCGCAATAAGTCAAGCCGTAACCTTAGACGGTTGGAAGCAAAGAAAAAGAAAAAATAGTTTGA	143158	143273	116	forward	MNPKDMQAWKGYDDLSALRNKSSRNLRRLEAKKKKKIV
hypothetical protein CDS	CDS	ATGAAAATCACAAAAAGCCTAACTAATTATGCAGCACGTCGCGGATTATGTTTAACCGTTGAAAACTTAGGGAAAGAAGACTTTTTGTGTTTTTGGGAGCTTGAAAATGATTGCGAGTGGATGTTTTCTTATTCTATCTGCGAAGATCAAAACGGTTGTTTGTTAACCTGGCGCGGTAATATCTATTTACCGGAAGAAATTAAAGAAGAGTTACCAGGTACGATCATGACAGAGAGACAGCTTAAGGAAATGATTAATTTTGTAGGGCAAAACATTAAAAAATAA	143347	143631	285	forward	MKITKSLTNYAARRGLCLTVENLGKEDFLCFWELENDCEWMFSYSICEDQNGCLLTWRGNIYLPEEIKEELPGTIMTERQLKEVINFVGQNIKK
hypothetical protein CDS	CDS	ATGATCCCGACTATGTTTTATGTATCGCGCAAAGGTCACAATATTTTTTGGTCTGAAGATTTAAATGAAGCTATGACGTTTGCCCGTGATCGTGTTGCTATCGGTGGCGTTAACATCACCGTAACCGATGAAAACGGCATTGAATACTATAACGGCGACAATGAAGAGTAA	143718	143888	171	forward	MIPTMFYVSRKGHNIFWSEDLNEAMTFARDRVAIGGVNITVTDENGIEYYNGNDEE
hypothetical protein CDS	CDS	ATGAAAACTTTCAACGCAACAGCCTCGACAATTGGTTATATTATTACAGTACAAGCCGTTGACCTGGTAGCGGCAGCAAACAAGATTAAAAAAATGATCCCAACAGGCAGCGAATTTTCCGTTTGGGAAGTAAAATAAAGCTTGA	143933	144077	145	forward	MKTFNATASTIGYIITVQAVDLVAATNKIKRMIPIGSEFSVWEVKNKS
hypothetical protein CDS	CDS	ATGATCACGAACAAAACAGGCAAAACGGAATTTTTACGCGGCTTACAAGTTGGTAAGCCTGAGATCTGGCATTGCACGAAGTCCGCGCACAATGAAATGAAAGACTTTACCGCTAGTTTACAACGTGTTAAAATATCTATTACGCAGAAAAAAGCCTTGATAGTTGCAGAAAACGAGATCCCGCAAACCATTATTATTGTCGAGCGTACAGCATGA	144269	144484	216	forward	MITNKTGKTEFLRGLQVGKPEIWHCTKSAHNEMKDFTATLQRVKISITQKKALLVVENEIPQTIIIVERTA
hypothetical protein CDS	CDS	ATGAAAACAGAAATCATTAACGAAATCATTAACGGCTATAAAGAAGCCTTTATTTTTGCTGAATCAGCAAGGGATCATGAAGGTAATTTTATTGATAACTTAGACGATTATGATTTTTCTCCTAGCGCGGATCAACGGATCGCCCAGGATGTAACAGCCTTTATTAATGCTAATCTTGCCGCTATCTCTGAGGCAATGAGCGACGGCGCAACAGCCAACCAGATCGGGAATGATTTACATTTTACCCGTAACAGTCACGGCGTAGGCTTTTGGGATCGCCCTGAAATATACACCACTAACACGGCGAACCGCCTAACCAATGCAGCTAAGTTTATGCCGAACGTGTCGGCTTACATTGGTGAAGATAATTTGATTTATATTGAATAA	144481	144867	387	forward	MKTEIIIEIINGYKEAFIFAESARDHEGNFIDNLDDYDFSPSADERIAQDVTAFINANLAAISEAMSDGATANQIGNDLHFTRNSHGVGFWDRPEIYTTNTANRLTNAAKFMPNVSAYIGEDNLIYIE
hypothetical protein CDS	CDS	ATGGAAACTATCGCTATTGTTACCGTAGAAAAACTGGTTGTTGGTGATGTATTCGCGTTAATGGTGCCTAACAGCAGCAAGCTGGGCGCTTATGAAGTAATGGATCATAAAAATGAATCATTTGGCGACGGTTGCACAATGGCGGTAAAATCTTTAAAGGATGGAATCATCCGCCAGGCTAACTGGCACAAAGGGAATCAAGTCGGTTTAATATCAGCTAATTTCTTGCCAGAAGAGCAAACGTTAGACCAACTATCAGGCGGTAAGACGTTAGCCGAACTACTGGAAACAGCGATCTAA	144949	145248	300	forward	METIAIVTVEKLVVGDVFALMVPNSSKLGAYEVMDHKNESFGDGCTMAVKSLKDGIIRQANWHKGNQVGLISANFLPEEQTLDQLSGGKTLAELLETAI
hypothetical protein CDS	CDS	ATGAGTATTGCAACAGTATTAAACGCCGTTAAAACCGCTGAATCATCCGGCTTGCATGTTGAGCTTATAGATCAACCAGGTGGCGATCTCCTTGTCCAGGTTTACCCGCCGAAAGTAGGGGATGATCATTATTGGTGCTATTCTGATACGTTCGAACAAGTAGACACGAAAGCGATCACGGCTTTTATTTTAAAAGCTATTGAAGAAAATAACTTTCATTATAACATCAATTAATAA	145293	145529	237	forward	MSIATVLNAVKTAESSGLHVELIDQPGGDLLVQVYPPKVGDDYYWAYSDTFEQVDTKAITAFILKAIEENNFHHNINQ
hypothetical protein CDS	CDS	ATGAAAAAGATGATCGCAGTAGTTGCCCTGGTTGTTGGTATTAACGCGCCTGTACTGGCTAATGAGTTGCCAGAATCCATCACGTTAACCGATATTAACGCAGTGAATCGGATCGGTGTTAATTATCGCCTATGCCTTGCCGCTAAAACTTTCCAGGACGGCACAACAGAGTACTACGGATTCGAGGGTATCCGCTGCGGTGAGCTTTCACGCGACCTTAAGGAAGATCCAGACCTTGAGGCCATACCGATGACCGTAAACGGTAAAGCCCACGTAAACCGCTAA	145585	145869	285	forward	MKKMIAVVALVVGINAPVMAKELPESITLTDINAVNRIGVNYRLCLAAKTFQDGTTEYYGFEGVRCGELARDLKEDPDLEAIPMTVNGKAQVNR
hypothetical protein CDS	CDS	ATGATCGAACAAATTAAAAGCACTACACCAAATGTTAACGGTAATGTTTCTCACTTTATCGGGGATAATGAAAGAGGTACACCGTACGCCGCCGTAACCGTTCAACCTAACGGGGATTATTGGTTTACCGTGTACGGATCTTACTCTTTTGGACGTTCGGCACATGATAAGATCTTGCAAGTGGTTAAGCCTACTGGGAAGAATATCACAGCAGAAAAATTTTATAAAAAATAA	146258	146491	234	forward	MIEQIKSTTPNVNGNVSHFIGDNERGTPYAAVTVQPNGDYWFTVYGSYSFGRSAHDKILQVVKPTGKNITAEKFYKK
hypothetical protein CDS	CDS	ATGAGCAAATCAGCAATTAAAGCACTTGAAAAAGCACAAGAAGTGATCGCAACGTCAACCACTGGCGCAAAGGTTAATCTCGTTGGTTATCTGACAGATGAAACTATCCGTAAAAATTGGCGTAATGCTGATTTACTGGCTTGCTTATTGATTAATAGTGTCGCTAATGCTTTCCAGTGTGAAACAGCCGAGAGCCTGGAGGAAAACTTGTTTGATAATATGGATCAAGCCATTGAAACCTATATTCAATCAAATTTAGATAGCTGGAACAGTAAAACATGGCCCGACAATTTACGCGATACAACTGATCAACTGATCCGCCTTGCCCTGATGGTTGAACGCGATAACGTTCACAACCGCACAAAGTAA	146570	146938	369	forward	MSKSAIKALEKAQEVIATSTTGAKVNLVGYLTDETIRKNWRNADLLACLLINSVANAFQCETAESLEENLFDNMDQAIETYIQSNLDSWNSKTWPDNLRDTTDQLIRLALMVERDNVHNRTK
hypothetical protein CDS	CDS	ATGAACATTAAATCAAATAATCCAGCTTACTCCTTCGATAACGCTTTTTGTCACGGTAGCGCCGCCAAAGGCTTCGAAATCGATGGTAAATTGGTTATCGTGAACGTTGACGGGGAAGAGGTTGCAGTATATCCGGTAAACGATGTTAAAAGCCGTTTACAATGCCGCATGGATGTTACCGCATATCAGCTTGATCCGATCCGTGTAGTTGCCCTGGTATTAGAGGAAGAGATCAAAGCAATGCATCACAGTAATAAGTTTATTGGTGACGCGCAGGATAATATGAACGTTTGCCGCCATAAAGTTAATGAAGCACTGAAAGAATGCGGTTTTAAGGATCTGATGATCAAACGTGATGAAAAATTCCGCTTTCGTAATGACCTGGCAAACCGGATCTAC…	147080	147499	420	forward	MNIKSNNPAYSFDNAFCHGSAAKGFEIDGKLVIVNVDGEEVAVYPVNDVKSRLQCRMDVTAYQLDPIRVVALVLEEEIKAMHHSNKFIGDAQDNMNVCRHKVNEALKECGFKDLMIKRDEKFRFRNDLANRIYSIYEAL
