# Supplementary material for: Isolation and Characterization of a Phapecoctavirus Infecting Multidrug-Resistant Acinetobacter baumannii in A549 Alveolar Epithelial Cells
Source: Viruses. 2022 Nov 19;14(11):2561. doi: 10.3390/v14112561 (PMC9695679; doi:10.3390/v14112561)
Supplement: Supplementary file 1 [file viruses-14-02561-s001.zip › Table S3.xls]

## Sheet: Supplementary table S3. 
Supplementary Table S3. Annotation of the specific function of ORFs in phage vABWU7 genome was conducted using EggNOG.
Locus_Tag	Start	End	Strand	Type	Product	Gene	Nucleotide	Protein
Phage_AB65_00001	380	724	+	CDS	hypothetical protein		ATGCAAGAGAGTAAAAATGTTCCGTTGAGTAGCTTACGTCTAATGAAGTTTTACAAAGCTTGGCTTGCTGGTGAGGTAGAAGGTCACACAACGAGTGGCTTGTGCATATGTCTGATTAAGTATGTAGAGGGAACATATCCTGATGAACTGTTACCTCGTCTACAACAGGAGATGAAATCACAGTTTATTAGTGCAGGATTGGATTACAATTTCCCGTTTAATGAAGGTGGTTATGAAGAATACACCTTCGAACATAAAAAACTTATTTGCCATAAAAACAAACATCGTATACAATGGGTGCTAGATAGAATTCAGGATTACGAAGGAGAGAAAAATGACAAATAG	MQESKNVPLSSLRLMKFYKAWLAGEVEGHTTSGLCICLIKYVEGTYPDELLPRLQQEMKSQFISAGLDYNFPFNEGGYEEYTFEHKKLICHKNKHRIQWVLDRIQDYEGEKNDK
Phage_AB65_00002	714	1082	+	CDS	hypothetical protein		ATGACAAATAGTATTCCGTTGAGCAGTGCAACATTGCTTCGCTTCTATAAAGCATGGATTGCCAACTATCCTGCAATGAATCGCACAACGAGTGGCTTATGTGGTTGTCTGGTAGATTATGTAGATGATTTTGTTGGTGAGACAACTAGAGAAGAAGATAGAAGATGGCGTGATCGTTTGTTGGACAGTTTGAAATATGAAATGAGGAAACAATTTACATGTGCAGGGCTGGACTATAATCTTCCGTTCAATGCAGATTGCATGGATTACCTTTCAGAGTGTATAAACTTGGCGTGTCATACCAACACATTACGTCTTCAATGGGTGAAAGATCGCATTGAAGATGCAAATAATGCTTGCATTGAATAA	MTNSIPLSSATLLRFYKAWIANYPAMNRTTSGLCGCLVDYVDDFVGETTREEDRRWRDRLLDSLKYEMRKQFTCAGLDYNLPFNADCMDYLSECINLACHTNTLRLQWVKDRIEDANNACIE
Phage_AB65_00003	1142	1351	+	CDS	hypothetical protein		ATGTCAAATATGAAAACTGTATCCTTGTATTTAGCTAACACTGATCGTGTGCACACCCTTGCTAATGCAAGTCGTGTACTCGTGCAGTTCCGAAACTTCGCACCGTCCGTTGTGACAGGCAGTGAAACGTGTGTGATCGATTTCATCAATGAATATTTCCACGGGAATCCTGTTGCTCGTCACTTCGTGGAGAATATGAAAGATGCATAA	MSNMKTVSLYLANTDRVHTLANASRVLVQFRNFAPSVVTGSETCVIDFINEYFHGNPVARHFVENMKDA
Phage_AB65_00004	1344	1574	+	CDS	hypothetical protein		ATGCATAACATGAAACGTATGAAAATTCGTATTGAGAATGATGGTGGTTATAAAGGATTGGCACATGCAAAATTTCCACTTGTGTTGGAAGCTACAGTGGAATACAGTGGGCTTGCTCATGTGCGATTCTCGAAGATGATGGAAGTGCAGGAGTGGTTTTGGGACGAGATAGATGCACGAGAAGGGGAAGATTATGTTTTCTTTCCTCACGAATATGAAATTGTCTATTAA	MHNMKRMKIRIENDGGYKGLAHAKFPLVLEATVEYSGLAHVRFSKMMEVQEWFWDEIDAREGEDYVFFPHEYEIVY
Phage_AB65_00005	1587	1826	+	CDS	hypothetical protein		ATGATCACACCACAACAGAACGAAGCAGCAATGGATCTTCTTGATAGTTTGTATTTCGATAATTGGTACTCCGAATGTGAATGGATGAATATGCAAACTCTGAAAGAGAAAACAGAAGCGTTGATTACAGTAGATCAATTTCTTGCAGAGACGGAAAGAATGAACTATGATATGGCATCTCGCGCACGACGCGTTTCCATTTTCAATAGAATGTTAGCATTATGGGGAGGTAGAAAATGA	MITPQQNEAAMDLLDSLYFDNWYSECEWMNMQTLKEKTEALITVDQFLAETERMNYDMASRARRVSIFNRMLALWGGRK
Phage_AB65_00006	1823	2284	+	CDS	hypothetical protein		ATGAGACAATTCACTATACTGGCAGCTTATGTGCAATGTGTTCACGATTATGTTAGTGCTCATACAGGTTTGCTGGAAGTTACCAGTAAAATTGAAGGTAATATGGGTACTGTCTGTGTGCAACATACTTTATCCAATGTGCCGTTTAAAGTGTTCACTGTTGTAGCTGCCGATTACAATCGTGTAGATGTGCGTTTCTTGGATCATAATTTTCGTAACGCACTAGATAATATCGAAGATTATCTTCCCGTGAAACCTTTGTCATTTCCACCGAGTCGTGCAAATAATGTAGTGACAAACCTTAATGAAAGGAATGTGGCTATGCACAAAAAAGTCCGTCAACTGAAAACGCTGATGGAAATGCAAGAAGAGATTGAAAAAGAACTGAAAGAAGATTTT…	MRQFTILAAYVQCVHDYVSAHTGLLEVTSKIEGNMGTVCVQHTLSNVPFKVFTVVAADYNRVDVRFLDHNFRNALDNIEDYLPVKPLSFPPSRANNVVTNLNERNVAMHKKVRQLKTLMEMQEEIEKELKEDFGMLPKDALKWYDELGGESYE
Phage_AB65_00007	2277	2471	+	CDS	hypothetical protein		ATGAATAAAGGAACTACTGTATATTTAGTAACAAAGAATACCCCAGGCTGGAGCCAATGCAGCACTGTCCCTTACAAGATCTGTGCAACATTAGAACTAGCACAACGTGCAGAAGAAGAAGTGGATGCTATGCGATACAGCTATGGTGAGATCATTCCTTTTACTCTTGAACAAGAAGGAGCACATCATGTTTAA	MNKGTTVYLVTKNTPGWSQCSTVPYKICATLELAQRAEEEVDAMRYSYGEIIPFTLEQEGAHHV
Phage_AB65_00008	2464	2919	+	CDS	hypothetical protein		ATGTTTAAAGTAGGGTTTACTTATAAATTCAAAAGCGTTGCTGACCAAGGAGCTATGGCAACACAGGACAAAGCAAATATTGCTGTTTGCCAAGCAATTGGAAACGAAGTTTTCAAAGTTATGAATACAGATGATAAGTATGGTCATGTTCTTGAGTTTTATATCAATGGTACCCTCTATACAGCAGGTGTTACCCCAGGGTTTAATTCGTATACTTATTTGATTGATAACGAAGAATTTAAATATTTTGAAGAAGTAAAGGAGGAAACAATGGGTAAAGCAGAACCACAATGGCATGTTGTGATCGTAGGATCAGAGTGTGTAGATGTTTGTTCTAGTTTTGAAAAAGCTTCTGAAGTCGCTACAAAAGCTAAGAAGGATTATCCGTCGAAGACGGTT…	MFKVGFTYKFKSVADQGAMATQDKANIAVCQAIGNEVFKVMNTDDKYGHVLEFYINGTLYTAGVTPGFNSYTYLIDNEEFKYFEEVKEETMGKAEPQWHVVIVGSECVDVCSSFEKASEVATKAKKDYPSKTVEIYARVAVANATITIDKE
Phage_AB65_00009	2925	3383	+	CDS	hypothetical protein		ATGTTCAAAGAAGGTCATGTCTACCGTTTCCAGGATGAAGATTATATGCGACTATATTCTACCTTTGATAACAGTATTGCTGCTATCATTGGAGAGAATTTTTTCGAGGTGTTGAGCACTGATGCAAATGGTAATATCTTGTCAATGGTTGTAATAGGTATGAGAGACGGTATTATCACTGCTGGTGACGGGGATCGTTACATAATCAATTCTGCTCATATAGATTATTTTGTTGACGGTGGTATTCGTGGTGGTCGTGGAAAACCCCAAGAAGAACCTGTTGATACAACAAAAGAAGAGTGGTATGTTGTAATGACTGATGACACCTGTATTTCTGGATTTGAAAGTTATGAAGAAGCTTTGAAAGAAGCAGCAGAGCATAAAATGGCTAATCCTACA…	MFKEGHVYRFQDEDYMRLYSTFDNSIAAIIGENFFEVLSTDANGNILSMVVIGMRDGIITAGDGDRYIINSAHIDYFVDGGIRGGRGKPQEEPVDTTKEEWYVVMTDDTCISGFESYEEALKEAAEHKMANPTEEVEVYKRLVVATIGVSFV
Phage_AB65_00010	3396	3833	+	CDS	hypothetical protein		ATGTTTAAAGTTAATGCTGTTTACTGTTTCAAAAGTAAAGCTGCCTGTGAAGCTTTCTCTATGATCTCTGATGAAAATTTCAAAATGGCAGCTTTGATTGAAGGGTCTTGTTTCCGCGTCGAAGATGTTAGTGAATCAGGGTCTGTTTGCTCATTGACTTTATTGGACAGTGGAGATATTATTGAAGCTGGACAGTATCCGTTCAGGAGTTGGGAGATATTGTTAGCTCGCGGAGAGCGTAACTTTTTTATGTGCGTGTCTGCGGGGGAAGTTGTGAAAGAAACTAAGGATGTTTCTGTTTACAATTCTGAATTTATAAGTTATAGTGAGTATCAACATCTGGAAGGCATTGTTGGTCACTTGTTATCTCTGATTGACGTTGAATGTGACCTGCCTGAA…	MFKVNAVYCFKSKAACEAFSMISDENFKMAALIEGSCFRVEDVSESGSVCSLTLLDSGDIIEAGQYPFRSWEILLARGERNFFMCVSAGEVVKETKDVSVYNSEFISYSEYQHLEGIVGHLLSLIDVECDLPESLKEELKALDLL
Phage_AB65_00011	3861	4160	+	CDS	hypothetical protein		ATGAATCTGACCGAACAGTTACGCCGTATTGCAAAAGAAGCTTCCTTCAACTTCCCTGTTGAAGAAGTGATCGAGACATGCTTTGCTGAAGCACGAGCGGGAAACTCTTCAAGAAATTTCACGCCATCTGATTTTGGTCTGAATAATTCTCCCACCCACCCAGAGCAGATCTACAATCAGGTGAAGTGGATGGATGAAGCAGTAGCAATTCTTCGTGAGCGTGGGCTTGTTGTTTATAAAGAAATGGATCTGAACGGGGCATACGAGTGGATCACTATTGATTGGTCCGAGGTGAAATAA	MNLTEQLRRIAKEASFNFPVEEVIETCFAEARAGNSSRNFTPSDFGLNNSPTHPEQIYNQVKWMDEAVAILRERGLVVYKEMDLNGAYEWITIDWSEVK
Phage_AB65_00012	4160	4384	+	CDS	hypothetical protein		ATGCTTGCAGAGATTGTTTTGTTTATAGCAGTCTTTTTCGTTACTCCTGTTATTGTTTTGCTTTTCTCTTTGGAAGATGGACCTTATGTATACGATAGACTTGTAGGCTACCGAAGACGCACAGCAAAAGAAAGGCAAAGACATTGGATCAATATGTTTTTAACTTTAGCGTGTTCTTGGGTTGTGATTCTTATTACTTACTTTATATTGGAGGCAATTGAATAA	MLAEIVLFIAVFFVTPVIVLLFSLEDGPYVYDRLVGYRRRTAKERQRHWINMFLTLACSWVVILITYFILEAIE
Phage_AB65_00013	4384	4593	+	CDS	hypothetical protein		ATGGTTACTATCACGTTGACAGTTACACAAGAGCAAGCAGAAGAATTACGTGATGCACTGGCATATATGGGACGCGCTTATTATATGCCTCACAAATCTCAAGAAGTTTTTGCTACAGCCGTTGAGAAAGCTTTAAACAAATACCGAGAAACTCATGCCGTTCCTAAAGTATCAGCAGAAGAGTTTGGCACTTGGCACGAAGTTCACTGA	MVTITLTVTQEQAEELRDALAYMGRAYYMPHKSQEVFATAVEKALNKYRETHAVPKVSAEEFGTWHEVH
Phage_AB65_00014	4604	4837	+	CDS	hypothetical protein		ATGAAAGGTAACAAGATGAAAGTTAATCAAGTGCCGAGCGCATACACTTTGTGGCTTGCGCGAGCGTTACACCAGACGATCAAAAACCCTAAGAAGCCAATGAAGAGCGGGAAGAAGTTTATGTCTAAGGGCAAAACAACCTTTGGCTTCACTCGTATGTCTGTTAAGATGAAAAGCCTGGGGTATAAGCCAAACTATGCGCGTTACCCTTCCGAATATAACTGGTTCGACTAA	MKGNKMKVNQVPSAYTLWLARALHQTIKNPKKPMKSGKKFMSKGKTTFGFTRMSVKMKSLGYKPNYARYPSEYNWFD
Phage_AB65_00015	4850	5323	+	CDS	hypothetical protein		ATGGCAGGTTTGAAACTGGAAATGTTGACAAAGCAAGAATTTGTTCCCGAACATGGTGAAACTTACATTGCTTTCTTGATCAGTGATTTTTATGGGGATTTAGAATACGTTGAACTGGAATGTGAATTTCACTACCAGATGATCGACGCAGAAACTGGCTATTGCCTTTCTATGTCTGCGGTGTATAATGGGGATAACGGGATTCCTTTTCATACCGCAATGCGTTACGAAGCGAAAAACCGATTCAAACTTCTCACCGAAGAAGAGAAAGAGACATACAGGTATCACGAAGAAGAGGATCAACGCTTCTGGTGGGAGAAAACTTGGTTCCTGTCTGATCGCCGTAATCTCCAGATACACCCAGAAGAACTGGATGAAATGTCTATCGGGATTATGAAG…	MAGLKLEMLTKQEFVPEHGETYIAFLISDFYGDLEYVELECEFHYQMIDAETGYCLSMSAVYNGDNGIPFHTAMRYEAKNRFKLLTEEEKETYRYHEEEDQRFWWEKTWFLSDRRNLQIHPEELDEMSIGIMKKKDFMFQVREANKFRIAIKEENKT
Phage_AB65_00016	5320	5604	+	CDS	hypothetical protein		ATGAAAACATCTATTCGCGTAAAACATGATCCAAACAGCAGTTACCCATACGCGGATGTTGAACGTCATGAAGGAGACTATTACACCATAAAACGTAAAGTCCCAACTGATACAGGGTTTAACTTTGATGTTATTGCGCTGGATGATCAAGGTGTTGATAATCTGGTGAATGCATTACTCGCATTGAAGGAAGTGCGATATGAAAATCAGACTAAAGGTAAAGTGGCTTTCGATTCTTGTGATCGTTTAGCCGAAGAGATTGCCGAATGGCGTGACACTAACTAA	MKTSIRVKHDPNSSYPYADVERHEGDYYTIKRKVPTDTGFNFDVIALDDQGVDNLVNALLALKEVRYENQTKGKVAFDSCDRLAEEIAEWRDTN
Phage_AB65_00017	5620	5796	+	CDS	hypothetical protein		ATGGCTACTTTTCAACAATTGAAAGATGTTTCACGTTTAGTAAGAAAAATCCGAGAAGCAGACGCTGCTGTGCGGAATGCATTAACGCCAGCAGAGCGTGAAGATCTTGAAGAGGAGGTGAAAACAGCTGAGAATGCTTTTGCTGTGTATCTTTCAACACTGTATACAGGAGGTTAA	MATFQQLKDVSRLVRKIREADAAVRNALTPAEREDLEEEVKTAENAFAVYLSTLYTGG
Phage_AB65_00018	5797	6111	+	CDS	hypothetical protein		ATGTCAGAAGAACTTAAAGAATTTTATCAGGCATATCATAACTGGCTATTAGCTGGTGCTCCAGATAATAATCCTTTCTGGCATGATAAAGGATTATGTAGTTGCCTCTACCTTTGGACTGGTGGTTACGATGATCTAAATTATGAAATGCAAATGCAATTTCGAGAAGCAGGGTTGTCTGAAGAATACCCGTTTGATGACGGAGACTGGTTTAAATATGATTTTGCACAAAGAAACGGACTATTGCATTTGAATGCTGCCCGTATAAAATGGGTAAAAGATCATGCTACACAGGAGGATGTGCAATGCCAATAG	MSEELKEFYQAYHNWLLAGAPDNNPFWHDKGLCSCLYLWTGGYDDLNYEMQMQFREAGLSEEYPFDDGDWFKYDFAQRNGLLHLNAARIKWVKDHATQEDVQCQ
Phage_AB65_00019	6102	6302	+	CDS	hypothetical protein		ATGCCAATAGTGTTTAGTTTCTTGATAATTGTTATGGTTGTTCTTTTCGCGGCATGGCTTTGGGATTTTGACCCAGGAGCAGCGCAGCAAAGAGCTACAGACTGGAAAGAACAATGTATTGTGCTCAAACATGAACGAAATGCGGAGAAATTTCTTGACCTAGAGTGTGATCGCCTTGTAAGATACAAGCAAGATAAATAA	MPIVFSFLIIVMVVLFAAWLWDFDPGAAQQRATDWKEQCIVLKHERNAEKFLDLECDRLVRYKQDK
Phage_AB65_00020	6317	6505	+	CDS	hypothetical protein		ATGGTAATAGAGATTAAACTTGAATATGCTGGGGCTGTTGCCCTGATCGCACAAACGCTTGGAGCAAAGATTGAAGAAGTGTATATCAACGCCTGGAGCGTAGAGATTGATGTTCCTATGGACAACATCGCTAATCGCTTGCTGGTGGCAGAGTGTGAACGCACCAACATAATCTACAAAGGAGCATAA	MVIEIKLEYAGAVALIAQTLGAKIEEVYINAWSVEIDVPMDNIANRLLVAECERTNIIYKGA
Phage_AB65_00021	6507	6728	+	CDS	hypothetical protein		ATGAAAATTATAGTTTGCGATGTATTGGGTTATGTTGGTTTTGAGAATGTTCAGATTCCTTTTGTTGTTGAAGCACATCTTGTTAGCGATGACATGACAACATTCTTTGTTACGATAGAAGAAATGTCCAAAGTTGAGGGATGGGAGTGGTTTGAAGAAGATGTTTGGGAAGGTTGTGATTACGTATTTTTCTCTGATGAAGTGAATGTTCTTTCGGAGTAG	MKIIVCDVLGYVGFENVQIPFVVEAHLVSDDMTTFFVTIEEMSKVEGWEWFEEDVWEGCDYVFFSDEVNVLSE
Phage_AB65_00022	6731	6937	+	CDS	hypothetical protein		ATGTCTTGTTTTACAAAAGCAGTGTCCATATGTAAGAAACAGTATGAAAGTGATTACGGAATATTTAATATTCCAGTGGATCATACGGAGTATTGTTCATGTGGTGGCAGAATGAAGAAAACAGTGATTTATGCGGATAATGGAGATGAACTTGTTCCGGTTATGGTTTGCAAAGCTTGTCATTCTGTTAAAACATTAAAAGCGTAA	MSCFTKAVSICKKQYESDYGIFNIPVDHTEYCSCGGRMKKTVIYADNGDELVPVMVCKACHSVKTLKA
Phage_AB65_00023	7033	7431	+	CDS	hypothetical protein		ATGAAAAAGATCATCGTAGGTTTATTGTTACTCATTGCATCACTCGGAACAGCAAATGCGTCTCAAGTTTATGAGTGTGTGTCAGATGTGGTTGTTAAAAATCTGAAAGGTGAAGTGATTTCTGGTCCTAAGAAAATGGCTTCTGTTGTCATTAATAAAGATAACTCCTTTATCCTTAAAAATTCAGGTGGTGCTTTGATGAGTGGCATTCTGCAATACACAGGAGAAAAAAGTAAAGATGGTAGTGCTATGTATGGTTCACAACAGTTTATTGGCACTACTGAAGTAGTAATGATGCGCACAGAGTATCGAGACACTTTAGCTTGGTTTGCATTTCTAAAAAATGATAAAACAATAACGAATGTTCTTACTCTAGAAGCTGATTGTACGCAACGATAA	MKKIIVGLLLLIASLGTANASQVYECVSDVVVKNLKGEVISGPKKMASVVINKDNSFILKNSGGALMSGILQYTGEKSKDGSAMYGSQQFIGTTEVVMMRTEYRDTLAWFAFLKNDKTITNVLTLEADCTQR
Phage_AB65_00024	7442	7888	+	CDS	hypothetical protein		ATGACTAAAGTGCGACATTATGCTGTAAACTGCAACGATGTTTGGCGTTTGTGTCCTGATGATCCGACAGAAGGCACATTTGTAAGATATGAGGATTATAAAGAGTTATCGGATGCTGTGATCGCATTGTTAACCGATATCCGTTCACGTTATCCAGGACAAGATTTCACTTGCCCTCACATCAAACTTCTTGCTTGTCTGGTAGAAGGTGAGAAAGAAGTGGAAGATGGCTTCAAGCGTGTAGAGTATCAAGGTGAAACTTTAGATGTTCCTGAATTTGTTAATTATATTGCAACAGACTCGGATGGTGATCGTTATGGTTACAGCCATAAGCCAGAGATTCCTGATTGGATTCCCGCTTGGCGTATTTCCGTTAGTACCGGAGACTATATCTTCCTT…	MTKVRHYAVNCNDVWRLCPDDPTEGTFVRYEDYKELSDAVIALLTDIRSRYPGQDFTCPHIKLLACLVEGEKEVEDGFKRVEYQGETLDVPEFVNYIATDSDGDRYGYSHKPEIPDWIPAWRISVSTGDYIFLGVGSSKDWRFSLTEV
Phage_AB65_00025	7893	8156	+	CDS	hypothetical protein		ATGAAAGAGACATTGCCAGCAGCATACCGTTTGAATGATGAACGTATTTGGGAGTGGACCGACGTTTCTTGTTTTTACCCTGAAATAGTTCAATATTGGCGAGCAAAAGGGTGTGTTGTAGTTATCAACCCTTGTGGACCAGTAGATGAAGATTGTTTGTATCTCAATGGAAAGTGGCACAGTTATTGTCGCTGGCCTTTTGAGTGGATGTGTAAAGAAGATCTCCCAGAGGGTTGGGAGTATCCGAAAGCAAATAGGAGATAA	MKETLPAAYRLNDERIWEWTDVSCFYPEIVQYWRAKGCVVVINPCGPVDEDCLYLNGKWHSYCRWPFEWMCKEDLPEGWEYPKANRR
Phage_AB65_00026	8158	8520	+	CDS	hypothetical protein		ATGTCTAAAGATTTTGTTGAAGTGTTTGTCAAAGACGAAGAAACTGGTTTAGGCACAGGTTTCATTTGCGAAGAAACTTTTAAGCGTGAACAAGAAAAAGCTATTCTTATGCACCGCTATGATCATGCATTAGAACAATGGAAAAATGCAGAACAAAAATGCAAAAACCTTTACGCAGAAAATAGAAAACTACAAGATCAAATGGAGTTGTTAGCTATCAGTTTACGATCTCTCATTTTGGCTGTAGAAGATGGTTTTAAAAATCCAGATGGTTTTCCTGTGAGCGATATTGAACATGATTTGTATCTTGCTCGTGGTGCTTACTTTTATGTTAAACAGAAGCCTGTAGAAGGAGAGAAATGA	MSKDFVEVFVKDEETGLGTGFICEETFKREQEKAILMHRYDHALEQWKNAEQKCKNLYAENRKLQDQMELLAISLRSLILAVEDGFKNPDGFPVSDIEHDLYLARGAYFYVKQKPVEGEK
Phage_AB65_00027	8520	8717	+	CDS	hypothetical protein		ATGGAAGAAAAACTGGAACGTATTATCGAGTTAGCCATGTCTATTGGCTACGACGATTGTTTTCTCCAAACTATTGGAGAAACACAGGACGATTACGACTCTTGGGTGAAAGAGTTGGAAGAACTCAAAACTTCCTTGATTGCTGACTTTGCTGAAGCAGAGGATAAAGCAGATCGTTACAACTATCTGTGTCGATAA	MEEKLERIIELAMSIGYDDCFLQTIGETQDDYDSWVKELEELKTSLIADFAEAEDKADRYNYLCR
Phage_AB65_00028	8780	9052	+	CDS	hypothetical protein		ATGAATAAAGATCGGTTTCTTTCTTTAGTCGCGGAAGCGCCTTTTGATGTTCTTGGGGTGAGATTATGGAAAGACAGAAACTATGGGTTAGATGTTCAAACATATTCTCTTTGGTTGGTTGGGGAGCACAGCTTAGATGAAAGCTTGTGCATGGGTAGGGATTCTCGTTCCCTTTGTTTAAAGTTTAGAAGCTTAGAACGCGCAAACAAAGAGCAAGAAAAACTAACGAGGTGGCTAAATGAAAACAAGCGCACGGTTGATGGAGTTTTATAA	MNKDRFLSLVAEAPFDVLGVRLWKDRNYGLDVQTYSLWLVGEHSLDESLCMGRDSRSLCLKFRSLERANKEQEKLTRWLNENKRTVDGVL
Phage_AB65_00029	9018	9344	+	CDS	hypothetical protein		ATGAAAACAAGCGCACGGTTGATGGAGTTTTATAAAATTTATCTAGCATGGATTGATGTTGGTGCTCCTGATGGTAAACCTTTTCGGCGAGATTGCGGTTTGTGTGCCAACTTGTTCGATTATGTGCACGCAGATGGCTACAATCTCCTTATAACAACCTTGTCAGACGAAATGCACTCACAGTTTTACTACAAAGGGTTGAGTCAAGAACTCCCTTTCAATGAGAACTACGATGCATATGTCTTAGAATCAGATGCAGAGGTATGTCACCTGAACGTGGACAGGATTAATTGGGTAAGAGATCGTATTGCAGAGGAGGATGAATAA	MKTSARLMEFYKIYLAWIDVGAPDGKPFRRDCGLCANLFDYVHADGYNLLITTLSDEMHSQFYYKGLSQELPFNENYDAYVLESDAEVCHLNVDRINWVRDRIAEEDE
Phage_AB65_00030	9344	9571	+	CDS	hypothetical protein		ATGTCGGATTATAACTGGTATGAACTTGAGGCCGTTTGTCAGTTTTACGACTCAATAGTTCTGCGTGATCGAATCTGTCAAGAATTAAGTCGCCGTGCAAGTGCATTGGCAATCAATGTTAAAGTGCACGATTGGAACGCAGATCTGGAAAAAGAATTGGAATTCCTTTTGGAAACAACCCGTGTCTTCCATAAAGTGTTCCCTGAATGGTTTGAGATGGAGGAATAA	MSDYNWYELEAVCQFYDSIVLRDRICQELSRRASALAINVKVHDWNADLEKELEFLLETTRVFHKVFPEWFEMEE
Phage_AB65_00031	9574	9786	+	CDS	hypothetical protein		ATGTGGATTGTCCGTCTTAAGTATGATGGCAAGTTTCCGTGGGAGAAAGATGTTTGTGCCTGTGATTCAGCAGCACATGCCAAAGCAGCGGGTCAGGCAGTAGTTGACATGTATAACAACACCCCCTTTGATCCAGAAATGGCAGGTGTTACAATGAGCATGTTCACTTACTATTCTTTTGAGGTTTACTATCACGAAGGAGAGTGGAAATGA	MWIVRLKYDGKFPWEKDVCACDSAAHAKAAGQAVVDMYNNTPFDPEMAGVTMSMFTYYSFEVYYHEGEWK
Phage_AB65_00032	9783	10103	+	CDS	hypothetical protein		ATGAGCGAAGAACTATTAACATTTTACCGCACGTATTTGGCATGGTTGGAAGCTGGTGCTCCTGAAGGTGAACCGTTCACCCGTTGCACAGGTTTGTGCACGAACCTCTATGATTTTTACGACATAGGAGAAAGCGAACGATACGAACCTGTACTGGATGAAATGCATGAGCAGTTCTACCTCAAAGGTTTGGTTATGGTGTTGCCTTTCAACAGTAATTTTGGAAAGTACACCTTAGAAGCGGAAAAAAGCCGTTGTCATTTGAATGTGGATCGTGTGAACTGGGTAAAAGAACGTGTAGCAGAAGAAATAATTGGTTGA	MSEELLTFYRTYLAWLEAGAPEGEPFTRCTGLCTNLYDFYDIGESERYEPVLDEMHEQFYLKGLVMVLPFNSNFGKYTLEAEKSRCHLNVDRVNWVKERVAEEIIG
Phage_AB65_00033	10158	10712	+	CDS	hypothetical protein		ATGAAAAAGTTTATTTGCACCCGTTCCACTAACAGTGATATCCTTGTAGGTAAGGTTATCAAAGGAGAACTCTTCCATGCAAACGGTAAGAAATATATTCTGCTGAAAGATTCTTTCAACGGGGAATATCCGCGCTGCACTTTCTTCAATTACAACACTCCATTTGCTTTAGAAGGAGATGCTTGGGACTGGGCTGAACTTCATCCTTTCTGTGAAGATGGACAGACAGAAGAGCAGGAAGAATCTACGGGAAGTTTACGTGATAAACTGCGTAATAAAGCACTGCAAGCAAATTCCCATTTTACTGAAATGGTAGACGCCGTTCTATTAGAGATTGAAGATTGTGCGGAACAAGGGAAGTTTGAAAAATACTTTGAACCTTCCAGTTTTGGTTTGTGC…	MKKFICTRSTNSDILVGKVIKGELFHANGKKYILLKDSFNGEYPRCTFFNYNTPFALEGDAWDWAELHPFCEDGQTEEQEESTGSLRDKLRNKALQANSHFTEMVDAVLLEIEDCAEQGKFEKYFEPSSFGLCNSPSSYEQISEQKRGANVVATMLRAKGLDVTLATAEHSIFGIIKHIIISWN
Phage_AB65_00034	10723	11022	+	CDS	hypothetical protein		ATGCAAGTTGAAGACCTGATCCACATTCTGAATAAAGCTAAAGAGAAGGGTGCTATCAAAGACTGGAAACGTGAAACAAGTGAAGATTTATCTCATTGTTGCCGAGAGTTTTACATCGAAGGTATTGCTGACGATCATTATACTATCGAATGGTATATCAACTTAATGACTCTTAAGCACGGTTCGTTTGAGGTTTGGTTTGATGACATTGATGTAAATGGTTTTCATCCTGGCTATAAAATCGCTATGCAGTTATCTTATCGTAGAGAAGTTGTAGCACATTTGGGTTTACATAACTAA	MQVEDLIHILNKAKEKGAIKDWKRETSEDLSHCCREFYIEGIADDHYTIEWYINLMTLKHGSFEVWFDDIDVNGFHPGYKIAMQLSYRREVVAHLGLHN
Phage_AB65_00035	11033	11356	+	CDS	hypothetical protein		ATGCAAGCAGTTGTTAACGAAGCTATTATGAACTTATCCTTCTTGTTAGCTGGTTTAGGAGGTGTTCTCATAGGCTTGGCTCTTATCTGGTGTATTCGTCGATTAATCGGGTACCGACAAAAAGGTGTTTCATGTTTTGTATCTTACAATTTTACAACTGCTTACAGTAATGAGGTTGGATCTGGCAATGCTCAAGCATTTTTACCAACATATCCTCCTACGGTGGAAGATATTCGAAACTTGGAAGTAGAACTTATGGGACTAGGTGATAACTATACATCTCTCGTTATTCAAAATATTTTTCGACTAAAACAGGAGTCGTGA	MQAVVNEAIMNLSFLLAGLGGVLIGLALIWCIRRLIGYRQKGVSCFVSYNFTTAYSNEVGSGNAQAFLPTYPPTVEDIRNLEVELMGLGDNYTSLVIQNIFRLKQES
Phage_AB65_00036	11357	11569	+	CDS	hypothetical protein		ATGAAGGCACATTACCCTCATCCCTTTGATCCTAAAAACAAAGCCGTAATTCTTCGTCAGTGGCAACGGGTTTGTCGTACTAAATGTCCAATCAATAGCCCACACAATGTAGACAAGGACTATCTTGGGACATTTGTTGAATACACTTACATAGACAAAAACAAGCGTAAACAACATGTCGAGGAATACTGCTTAAGAGTAGAATGGCTGTAA	MKAHYPHPFDPKNKAVILRQWQRVCRTKCPINSPHNVDKDYLGTFVEYTYIDKNKRKQHVEEYCLRVEWL
Phage_AB65_00037	11640	12311	+	CDS	hypothetical protein		ATGAAAAAGTTTGTTGTTTACAGTCGTCTTTCTAAACAGAAAAAAGGTGAGGCACAATATGGTATGGAGAGCCAAGAGAACGATATCCGTTACTTCTTAGACTCTGTGCCTGATGCTGAAGTTATTGGTCAATTTTCTGAATACTATTCGGGTAAGGGCGATTGGAAGCAACGTAAGGAACTGGTCAAAGCGGTTGAAATGTGTAAAGCTACCGGAGCAACTTTATTGGTAGCTAAAGTTGACCGCTTGGGTCGTAACAACGCCTCTGTAGCAACTCTTCTGGAGATGATCGATGTTAAGATAGCCATCATGCCAGACGCAGATAAAATGGTTATACAGCTTCTATCTGTTCTGGCTGAACAAGAAGTTAGAGGTATTGCTGATCGTATTAAAAAGGGT…	MKKFVVYSRLSKQKKGEAQYGMESQENDIRYFLDSVPDAEVIGQFSEYYSGKGDWKQRKELVKAVEMCKATGATLLVAKVDRLGRNNASVATLLEMIDVKIAIMPDADKMVIQLLSVLAEQEVRGIADRIKKGLAVAKSKGVLLGSANPKTAAARRKGKMEYNSVKADAFAETFRERLEILRDLNTPYKTIAEKFNSKKIATARGGKWDAKTVSRLCARLNIK
Phage_AB65_00038	12320	12742	+	CDS	hypothetical protein		ATGAAACAAGAAAATGAATCTGTAGATCACTTAATCATGCTGTCAGCCCTTTTTGCCGGATGGGACGTATTTTTTGAAAATTTGTTCAATTCTGCTACAGATGGTTCCGATTTTATGCGCCAATTTAAACGACGAACTGTTGAGGACTATACCTTCTATTCAGGTCTGATTGAAAAAGGTTACGAAGATACAAATACAACACTCACCATTAAAGTTTTAGATGTGATGTTTAGTGTTATAGATGCTATCGACGAAAGTCTTCCGATCCTAGACAATTGTAATACGAAAGTTTATGTTTACAAAATAGCTCGTGCTTATGTGTCTGCAAACAGTTGTCTTCTTTCCACCCAGATTGCCGTGAACAATCTTGCCAACTTGTTTGATGAAGGAGAAACTTTT…	MKQENESVDHLIMLSALFAGWDVFFENLFNSATDGSDFMRQFKRRTVEDYTFYSGLIEKGYEDTNTTLTIKVLDVMFSVIDAIDESLPILDNCNTKVYVYKIARAYVSANSCLLSTQIAVNNLANLFDEGETFYDNRFEV
Phage_AB65_00039	12720	13085	+	CDS	hypothetical protein		ATGACAATCGATTTGAAGTGTAAGAGGATTCTTTTAGATTTCTATAATAATTGGTTAGAACACCTCCGTCTCTTTCCAAGAGAAAGTGGTTACGCTGATGTTGGCTTATGCCGAGGTCTGCGTATGTATATAAGTGATGAATTTCGGGCAGAGCATTCTCTAGCATATTCTGTTTATGGTATGCAATTAGCCAGTTTTGAAAACGCTGGCTTAGATACAACTTTCCCATTTAACACAGCAAAATCTTTTGAGCAAGAGTGTAAGGAAAAACGTTGCATGTTTAATGAAAAACGTGTACAGTGGGTTAAGGATCGAGTTAAACAACTGGAACAAGAGTTGGATTTCTTCTATGATGAGGCAGAATAA	MTIDLKCKRILLDFYNNWLEHLRLFPRESGYADVGLCRGLRMYISDEFRAEHSLAYSVYGMQLASFENAGLDTTFPFNTAKSFEQECKEKRCMFNEKRVQWVKDRVKQLEQELDFFYDEAE
Phage_AB65_00040	13085	13357	+	CDS	hypothetical protein		ATGGATAGACAAACCTTAAAAACAATGGCAGATGCCACTAATTCCCCGTACTTTGAAAAAGTAAGTAAATTGGTAGCTCAAGCCGCAGAGGAAGGATATTATAACATAAACATCCACAACCCAAGTCTTATACTAGAAATGCCAAGTGATAAGAAGATACAAGAAAGTATCTGCGAAGGTATTGTTAGTTACTGGCGCGAGCGTGGGTGTGGTGCAAACATGGCTTTAGACAGTGCAAACATTGTAAGATATATAAATATTTCTTGGGGGTGA	MDRQTLKTMADATNSPYFEKVSKLVAQAAEEGYYNINIHNPSLILEMPSDKKIQESICEGIVSYWRERGCGANMALDSANIVRYINISWG
Phage_AB65_00041	13362	13973	+	CDS	hypothetical protein		ATGATTCAATGCACTCATATCCAAATTACTTGGAGAGATGAACTTTACCATTTGGGACAATTTACTGTAGGGGAAACATACCCTATCATTAAACATAATCCTAACATCGCAAACTTTGACAGGATGGTTCTTGTTGAGGACGATCTAGGTCAAACTTATTCTTTAGATCTAAAATATCCGTTTTCTTACGGCTACGATTGGATCGTTACTTTTGAAGACGTGGAGGAAAATAAAACAATGAACGAAAAAAATTCTTGGTATTATCGTTGTGAACTGCCGCCAGTAGGTGAAAAGGTTATCTTTGTTCCTGATTTGGAAAGATATTCTTGGGACAGTTCTTATTCTGTTCCTAAAGAAGGCACCGAAGTTGAAGTTATTGCACATCGCACAACTTCGCAT…	MIQCTHIQITWRDELYHLGQFTVGETYPIIKHNPNIANFDRMVLVEDDLGQTYSLDLKYPFSYGYDWIVTFEDVEENKTMNEKNSWYYRCELPPVGEKVIFVPDLERYSWDSSYSVPKEGTEVEVIAHRTTSHGNDVAVVFWDDEGAACAGGFVAGNFEPLPDPLKEAILGVASFGLSYTSAQEIVEGILNGTVPNEIFKQIK
Phage_AB65_00042	14025	14363	+	CDS	hypothetical protein		ATGTATTACACTGAAGACTACATACTGTATAACTTTTTTAAAGGCTGGTTGAAATGGGCGGAACAAGCTCCTGTCGGAGATTGTGTTTTTCCTTGGGATTCTCGTCAAGGTTTGTGTCGTTGTTTGGAAGATTGGCTTATAACCACAAACTACAACTCAGAAACTAAGAAATCTACATCAAATCGATTAAAAATGTTGTTTGAAGAAGATGGTTTAGATCCAATTTATCCTTTCGGTGAGGAAAGTTTCCACAATGGTCTTTTCCTTGGCACTCAACATTATGATAAAGATCGTGTAGATTGGGTAAAAGAAAAGGTAGCACAGTATGAATGGGGTTAA	MYYTEDYILYNFFKGWLKWAEQAPVGDCVFPWDSRQGLCRCLEDWLITTNYNSETKKSTSNRLKMLFEEDGLDPIYPFGEESFHNGLFLGTQHYDKDRVDWVKEKVAQYEWG
Phage_AB65_00043	14350	14553	+	CDS	hypothetical protein		ATGAATGGGGTTAAGAATTATCACCGCTGGTTAGAAAGCTATCTTAAGAAATGTGAACTTGGTGTTCCAGGTTATACTTACGACACGGACGAGATCCTTGATGAAATGGAAGTTTGGTTTAAAGAGCCTCGTGAACTATTGGAAAACATTCTAATGGCTTGGGATGGTACGGCACAAAGCATTGAAGGAGGTAGAAATGAGTAA	MNGVKNYHRWLESYLKKCELGVPGYTYDTDEILDEMEVWFKEPRELLENILMAWDGTAQSIEGGRNE
Phage_AB65_00044	14546	14680	+	CDS	hypothetical protein		ATGAGTAAGAAATTGTTTAATATTCGTGAGAACCGTGATGGATCGTTCTCTGTAGTCAATGAGTTTAACGTTTCGGTTGGGACTTTTATTACTAAACGTCAAGCAGAACAAGTAAGAGATACTTTAAACAAGTAA	MSKKLFNIRENRDGSFSVVNEFNVSVGTFITKRQAEQVRDTLNK
Phage_AB65_00045	14698	15117	+	CDS	hypothetical protein		ATGTTAGGTAAGATCAAAGCTTTTTTCAAACGTATTGTTGAAGGAAGTCCAACAGAAGGTGCATTAGGAAGATCTCTAACAGGAGAACCACTTGCCATAATTTCTATCAGTCGGCATGGTGGATATTCCATTCGACAAACACCTTTAGGTATAGAAGGTAGTATGCTTTCTTGGACAATATCTCAAGTTGGTGATAACAGACTTGCAGCTATAGCGTTACTTCGTGGGGAGTATGACCACTGTTTATCAGCATCTTGTAAAAAGCACCTCATAGAGCACATTAGAGACAGAGTAGAAAGAGAAGGCGGATACTTCTTCGAAACTAAGAGAAACGAACAAGGAACTCTTGACTTCACTAAGGTTTACTGGGACAATCATACTCGTCAAACTGTTGAACAA…	MLGKIKAFFKRIVEGSPTEGALGRSLTGEPLAIISISRHGGYSIRQTPLGIEGSMLSWTISQVGDNRLAAIALLRGEYDHCLSASCKKHLIEHIRDRVEREGGYFFETKRNEQGTLDFTKVYWDNHTRQTVEQLLEERC
Phage_AB65_00046	15111	15320	+	CDS	hypothetical protein		ATGTTAAAAGCTTTTGCTGTATACTCTACTGTAGGATTCTTTTATTGGATTATAGTTGTTGTTGGATGTTGGTTGGGTTCTTCTGTTGTGATGGGAGAATGGTTAACATACAATGTATTTGAATGGGATGTAGTTTGTAGATCATTACTTGTTATATGGACTGCTATTGTTTGTTGGATAACTGTTAGTCTAACATTAGATCTATATTGA	MLKAFAVYSTVGFFYWIIVVVGCWLGSSVVMGEWLTYNVFEWDVVCRSLLVIWTAIVCWITVSLTLDLY
Phage_AB65_00047	15681	15896	+	CDS	hypothetical protein		ATGAGTTCCAATTTTCTATACAAAGCAAAAGATTCACGAGATGGAGAGAACCATTGGTGGTTGATCACAGGAGATGGTGTTATCATCCTACCGTGGGACAGAGAGACAAAAGTTCAAATACTAGAGAAAGTAAAAGGTGTTAGTTTTAATGTTAGTCATGACATAACAACTTTCAAAGCTTTTGCTATGAATCCTAGTCTTGTTGCTGAATGGTAA	MSSNFLYKAKDSRDGENHWWLITGDGVIILPWDRETKVQILEKVKGVSFNVSHDITTFKAFAMNPSLVAEW
Phage_AB65_00048	15910	16128	+	CDS	hypothetical protein		ATGACTAAAATGTATGCAGCCGTTGATAAGCTGGATGGGTCTGATTCTGTTTTTATTTTGAATAAAATGGGTGTCTTAGTTTATGCCCGAACTTCTCAAAACATAGAACACCAAGTGGAAGCAGCACAAATTTTAGAGCAAATAACCCCTCCATACCTATACTCAAATGTTGAGCGTTTTAACGATGCACTTGGTTTGACGTTAATAGCGGAATGGTAA	MTKMYAAVDKLDGSDSVFILNKMGVLVYARTSQNIEHQVEAAQILEQITPPYLYSNVERFNDALGLTLIAEW
Phage_AB65_00049	16131	16328	+	CDS	hypothetical protein		ATGGCGAAAATGTTGGAAATTGATAATGTCGTAACAATCACTACGTCCATACCTTGTCCTCCTATGCCTTGCCCCTATTGTGGTGGTGCAGGATATGTTATGGCGGACGTAGGTCAAATTTACGAGTGTAACCCGTGCAAAACCACAGGTTATATCCAAATAGAATCAGAGGAGAAACACTATGAGCCAAAACGCTAA	MAKMLEIDNVVTITTSIPCPPMPCPYCGGAGYVMADVGQIYECNPCKTTGYIQIESEEKHYEPKR
Phage_AB65_00050	16312	16761	+	CDS	hypothetical protein		ATGAGCCAAAACGCTAAAGAAAAAGAAGTAATCACGGTAATCCGTCAGATGGAAGGTGCCGAAAACAATGCTTTTGTTACTAAGATTCTTCTTAATATCTTTGAAGATGTTATTTTAAACAACCCTAGTCATAAAGATTATCAGTATGATGTTATGATGGGTGCTTTGCTTGAGATTAACAAAAACACTTTTGCTGAATATGAGCAACACATGCTTTTACCAGAGGAAGATCAGGATTATTTGTTATCTGGTGCTTTAAGTGCACAAGAAAATTTCTACCACGTTCTTAATATGGCTTATGCAGATGAACTTGCTGTTTCCCTTGAAGAGCGTATTCAAATGGTTCGTGATGTGATGAATGAACAAATCCAAGAAGTTGAAGACTTGGTAGCAGAACCT…	MSQNAKEKEVITVIRQMEGAENNAFVTKILLNIFEDVILNNPSHKDYQYDVMMGALLEINKNTFAEYEQHMLLPEEDQDYLLSGALSAQENFYHVLNMAYADELAVSLEERIQMVRDVMNEQIQEVEDLVAEPLAEIRAAIEKQKGTQS
Phage_AB65_00051	16758	16925	+	CDS	hypothetical protein		ATGATGCAAGTAGGTGATGTGGTTTGCCTTAAAGGTGCAAACAAACAAATGACAGTAATAGAAAGTTATGGTGAATCTTGTAAAGTAACTTGGTTCGATGAAAACGGGGAATTGCAACACGCCATATTCGATCAAAAAGCTTTGAGGAAGGTTGAAGAAAAAGAATGA	MMQVGDVVCLKGANKQMTVIESYGESCKVTWFDENGELQHAIFDQKALRKVEEKE
Phage_AB65_00052	16922	17185	+	CDS	hypothetical protein		ATGAGCCATCCGTCAATATTTTTCTGTTTTGTAGATCTTGAAAACGAGTCTTTAATCGTTGATAGTGAGGGTTACTTCACTTATTGGGAATCCGAGCACGAAACTATAAGTGTAGTGAAAGAAATTATGCAAACCAATCCAAGCCTACCAGCGCATAAGTACGGTATTGCAAAAGTGTTTGTTACTAAAACAGAGTACACAAAAGAGCGAAGCACTTTGTACCATAATATTGAAGTGATTCACTATTTCAAAGATGTTATTTAG	MSHPSIFFCFVDLENESLIVDSEGYFTYWESEHETISVVKEIMQTNPSLPAHKYGIAKVFVTKTEYTKERSTLYHNIEVIHYFKDVI
Phage_AB65_00053	17194	17802	+	CDS	hypothetical protein		ATGGAAGAGAAGATTTGGGATGGTAAAGATCCTTTAGAAGTTGGACACGTAGCGCGTGTCAAAAAATCTACTACAGGTCCTGGTTTTTCTGGTTTGTATCATATACCAGAAGAAGGTCAGCACGTTACAATTTTGGCTCGTGACAAACAAAACGGAGCAACGCCTGTGTGGATTGTTCGTTGGTATGACAAAGATCTTAACATTTGCTTGTCACCTATTATGGCTCATTTGCTGGAAGCCCCTTGCTCTGAAGAAGCTCTAATTTTTGTTTCGGCTTTTCAGAAAGCCACAGGTTTAACATTAGATGCAAAAGATGTGCAAAAAGCATTTGACATTATTCAGGAAGACAACGATACTACATCTAACGACGAACTGGTTGAAGTTACAATCTTATCTTCA…	MEEKIWDGKDPLEVGHVARVKKSTTGPGFSGLYHIPEEGQHVTILARDKQNGATPVWIVRWYDKDLNICLSPIMAHLLEAPCSEEALIFVSAFQKATGLTLDAKDVQKAFDIIQEDNDTTSNDELVEVTILSSADIREIDNCDFPITFKMSQKDMQSSGSCFGIPRWFFDSIKNSTTEGSDYDQDDVLWFLKNREIVLSPLK
Phage_AB65_00054	17812	17913	+	CDS	hypothetical protein		ATGGTTTCATTTATCGTAGGTGTAGTTGTAGGCTATCTTATTAACAAATATCAAGACGTTATCACGGCAAAAGTAAAAGACATTTTAGACTCATCTAAATAA	MVSFIVGVVVGYLINKYQDVITAKVKDILDSSK
Phage_AB65_00055	17966	18139	+	CDS	hypothetical protein		ATGACTAAACGCACTGATTTTAAATGTATGCATTGTGGGAAATCTTTTGGGGATCATCAAGCTCGCACATTCAACTGTCCACGTAAAGGTCGCGGAAATTTTAAAGGTTTTAATCCCGCACATGTTTATTCTCCAGATTACGATAAGCCAGAAGAAGAAAAATTTGTTATTTAA	MTKRTDFKCMHCGKSFGDHQARTFNCPRKGRGNFKGFNPAHVYSPDYDKPEEEKFVI
Phage_AB65_00056	18152	18433	+	CDS	hypothetical protein		ATGGAACTCGTTCAAGAATTGTATAATGCTTTAGGAGCAAAAGGAAAAGATTGGCCCGAACATGCGCTTATTGCTATAAGAGACTCCGATGGTGAGATTAAGTTTTCAAGCGTAAGTAAAGAGCACATCGTAGAAACAAAACTGGGTATTTACATGCGTGGAACTTATTGCTTATTTAACACCAGAATGGTAGAAGCCCCTGTTATCGAGGATGGAACAAAAGATTGCCCCACAATCGTAACAAAATCTGAATATGAGAAGTTTTTCTACGCTAAGGCTTGA	MELVQELYNALGAKGKDWPEHALIAIRDSDGEIKFSSVSKEHIVETKLGIYMRGTYCLFNTRMVEAPVIEDGTKDCPTIVTKSEYEKFFYAKA
Phage_AB65_00057	18525	18755	+	CDS	hypothetical protein		GTGTTAAATAAAATCGAAGAAGGTTGTATGGCATTTTTGGTAGATAACCCGTTTCCCTTTATGGTTAAGGTCCATGTAGGAGAGTATTTAGGTTATGACGAATGGGATTGTAGTATCAATAGTGAAATGCACCACTACCAACCAACAATACTTAAGACGGATCAAATGGCGCGTATTACAGTAGAGGATGAATTGATCATTGAGTTATACGAGAGAGCACTACACAAGTAA	MLNKIEEGCMAFLVDNPFPFMVKVHVGEYLGYDEWDCSINSEMHHYQPTILKTDQMARITVEDELIIELYERALHK
Phage_AB65_00058	18825	19097	-	CDS	hypothetical protein		ATGACTGAAGAAATCCGTGATTACTACCTTGCACATTACGTTTACTACTTTGCCAATGCTACACAAAAAGGGGAAGGTAATCTTTACTTGGCAACAGGACATGGAACAGGTGTTAGGAAATCCAATATTGATAATGCCTTGGCTCAAGTGGCTGCGGGGCTAGAAGACAAACTTCAAACACCTGTAGTCGTAGTGATGCAAAACATAAGTTACCTAGCAAGTTGTACTGAAACCGAATTTAACGCGTCTGAAACGCAATCTAACGAAGAATAA	MTEEIRDYYLAHYVYYFANATQKGEGNLYLATGHGTGVRKSNIDNALAQVAAGLEDKLQTPVVVVMQNISYLASCTETEFNASETQSNEE
Phage_AB65_00059	19141	19956	-	CDS	hypothetical protein		ATGCCAAGACGAGTAATTTTTGTAAGCGGTGCAGGTTTAAGCGCAGACAGTGGGATTCGAACATTTAGAACAGACACAGATAGTGGTCGTGCTTTATGGGAAGAATATGATTTAGAAGAGGTCTGCGATATTGGAGCTTTCCAAGCAGGTTATCGTGTTAGAACATCTCCAGATCTTCCAGTGGTCGGTGGTGTAGACGAGAACGGTATGGATTTGTATGCCAAAACACACGAATTTTATAACAAAAGACGTGTTGAGCTTAAAGATGTACAACCTAATGCTGCACATATTCAAATAGCAAAGTGGTTTAAGGAATATCCTAACCAAATAGTAAACTTGACAACAAACGTTGATGATCTACTAGAGCGAGCAGGTGTAGACAGAGATTCTGTTATTCAC…	MPRRVIFVSGAGLSADSGIRTFRTDTDSGRALWEEYDLEEVCDIGAFQAGYRVRTSPDLPVVGGVDENGMDLYAKTHEFYNKRRVELKDVQPNAAHIQIAKWFKEYPNQIVNLTTNVDDLLERAGVDRDSVIHVHGYLPEVVYRMHPGDYKTLVDIGYNSINIDDYNWVKPNVVFFGEAAPLYADMAHLFDTLTMQDLVVVVGCSNQVINFNWELFPALNMGTKMIVVNPGINYEETLLYEDRGVFVYREKAATAFSNEGFIKMVEDHLNK
Phage_AB65_00060	19941	20426	-	CDS	hypothetical protein		ATGTTTCAAGTAAATGTCAATGTGCATAATAGTTACTCTGATTGTGAAACGTGTGGCTATAATTCATCTAATGTTATTCGTATTAGTGGCGATTTAGGAGAAGCTTCTTTTGGAGAAGAAGCAAGTTGCTTTAGTGGTATGGATGCAGAATGGAATGATATTGCACATTGGTTAGTGAGCAAACTAAAAGAAAAAGAGAAACCATTTCCTACTCTGCTTGATCGTTCTCTTGTGGAAGATGCAGGTAAAGCATATGCAGACTATGCGTATGCAGACGGGAAATATTTGGAAGATGATAAGGCTAACCATTTGCTTTATGTTTACTATGAAGCTGAATCTGCCTACGATAATTATTACAGCATGTCTAACATCCTACGTCTGTTTGCAGAGTTTGATATT…	MFQVNVNVHNSYSDCETCGYNSSNVIRISGDLGEASFGEEASCFSGMDAEWNDIAHWLVSKLKEKEKPFPTLLDRSLVEDAGKAYADYAYADGKYLEDDKANHLLYVYYEAESAYDNYYSMSNILRLFAEFDIYFEVEFSEDDTYEYNSYDSFEEEECQDE
Phage_AB65_00061	20485	21138	-	CDS	hypothetical protein		ATGTCAAATTCAAAACCAGTGGTTGCTTATCAAGTAGATCGTAATGATGGTGAAGGAAGTGTTGTTATTTTCAGTACACACGGTCTTGAGGCTCGTCGAAAAGGTGCATATCGTTTAGAATGTGAGTTTGAAGACTGCACAAGCCACCGTGTCAAACAATTCGATCAATATGCTGATAAAGGCTTCGTCCCTATCAAAGCGTTACTGGAAGATGGTTGGTGGGTATATTCTGCTTTTGATTACTCAAAACTGGAGGAGTCAGCTTCGTGCGCCTCCGAGATCGAATATGATGATTACTATGACACTCTATACCTTCCAGAATGGCTTGTCTTTTCTCCTGATGAGAGAAGTGTCTGGAAAACGTGGGAAGAAATGGAGAGACATGCGTATAGCATCAAT…	MSNSKPVVAYQVDRNDGEGSVVIFSTHGLEARRKGAYRLECEFEDCTSHRVKQFDQYADKGFVPIKALLEDGWWVYSAFDYSKLEESASCASEIEYDDYYDTLYLPEWLVFSPDERSVWKTWEEMERHAYSINEALDRKAWFIEAVKAAYPQFSFCDFTGGPGYITHTASFEFPGSRYKGNVYWDWDENKQPSAQDFRCYVCQGDQEALDKYLQSLV
Phage_AB65_00062	21138	21821	-	CDS	hypothetical protein		ATGAGTAAAACAGTTTTGTCTATGTTTGACGGATCTGGGATCATGGTGTTACGTTATGCCGAAGCAGGTCACAAGTGTTTTTGTGTAAACGCTGATGAAGGGGATCACGGTAAATACGAGGTTAGGATGGAGCACCCAAACATAACCTATGTGAATGCCTGGATAGATTCTACATTCAACCCTGAAGATCATGGGATACCTAAACCCGATATTATTTTTGGATTTCCACCTTGCACTATGTTAGCAGGTAGTGGTAGCAAACACGAACGCAGCACAGAGGAATTGGATGAAGCTTTAGCTAATATTCGTGTAGTGGAAGCTTTGGGTAACAAATATAATGTTCCTTGGATGATTGAGAACCCAGTAGGTAAACTTTCAACCTTATGGCGTAAACCCGAT…	MSKTVLSMFDGSGIMVLRYAEAGHKCFCVNADEGDHGKYEVRMEHPNITYVNAWIDSTFNPEDHGIPKPDIIFGFPPCTMLAGSGSKHERSTEELDEALANIRVVEALGNKYNVPWMIENPVGKLSTLWRKPDFYFDPYEYGGYLFEEEGSFHPKMPTRDGYTKKTCIWHGNGFVQPVKKPVDHIGCFWGWKSLGGASAKTKQLRSLTARGFARAVFLSNNLLDKEK
Phage_AB65_00063	21814	22209	-	CDS	hypothetical protein		ATGTGTGGATATCTTTCAGAAAGTTATTTCAAAGTGACGCATGAGGATTTAGAAAAAGCACGATTGAAACTGACAGCTATTATTGAATACTCTAATACTGTTGATCACAGATTAAAGACTACTAAAGTATCTGTTCCTTGTTGGTTAGGTTTACGGCATAAAATAATGTCTCAACATGACCATGTTGTTCGAGAGATGCATGGTTGGTGTTGGTTTCACGATGTGGCTCTGCATTTTGGTTATATTACAGAAGAAGAGCATAGATTCTGTGAACTAACATATCGTATTCCAACCCTTCACGATTTAGATTTGTGGAAGAAAGCAAACGAGATTTTTCTTACAGAAAGTGATTGGCGTAAAGTTATGGCTTGTCTTGAATGGAGGGGTAATGAGTAA	MCGYLSESYFKVTHEDLEKARLKLTAIIEYSNTVDHRLKTTKVSVPCWLGLRHKIMSQHDHVVREMHGWCWFHDVALHFGYITEEEHRFCELTYRIPTLHDLDLWKKANEIFLTESDWRKVMACLEWRGNE
Phage_AB65_00064	22211	23152	-	CDS	hypothetical protein		ATGGTGTTAATTGGTAGCCGTGCATTGCAAATTCATGCTATGGACATGGGAAAAGACTTGTATCGCCCTTGTGTAGATTTAGATTACCTGTGTACAGAACAAGAGTGGGAAGAATTATCAAAAATGTTCTCTCAAGAGGAGTTTGTTGAACTTGTAGAACGTAAAGGAAACAAAGGCCATGTCAAAATGATAGCTGGTGCACATTTGGAATACGATATTGCTTCTCAAGGAGATAGCACAGAAGCTTTGATTAGTTATTGTGAAGATTCTGATGATGTTCGTCGAACTTACGCTGGACATGTTGTTGCTCCTTTAGATGTGCTCTACCTTCTTAAAATGAGTCATCGTTTTAAAAAGGATAGTCCTCACTTCTTTAAAACTATGAAAGATATTCATTTC…	MVLIGSRALQIHAMDMGKDLYRPCVDLDYLCTEQEWEELSKMFSQEEFVELVERKGNKGHVKMIAGAHLEYDIASQGDSTEALISYCEDSDDVRRTYAGHVVAPLDVLYLLKMSHRFKKDSPHFFKTMKDIHFMRSLGAKIPENLKSIYELREKETYTYSHPNLNVKSKDFFKGDEVPYVYDHDSIHEAIAVMDAPAYKSYMKDGSEVMTSKEKFFAQPKHVRLLGVYEEACVLALERSQIPFGGEIGGPTPKQSFIMALSKVCTSITSGWFREYAWENFYVVIKLYENMGENDYVERFKANQHVVKPFEGGY
Phage_AB65_00065	23243	23515	-	CDS	hypothetical protein		GTGGAGTCTGAAGGCGAACTGCTGATAAAAAAGAAAGTTAAAGAGATGGAACAAGCACAAAGAAAGTTTCGTAAGGAGATTGAAGAACTTTGTGAACAGTTTCAGGAACAAGCTTGGATAGGTGACTACGGTAACGGAGAAACTTATTACCCTACAGGAACGCCAGCCGCAGATCACTATATTGATTTCATTTGTGAAGATTATGGTGTAGAGTTGGATGAAAATGGTTTAACCACAAGAGGTGTTTGGATCTCTTCTTCCTTAATGTGTTAG	MESEGELLIKKKVKEMEQAQRKFRKEIEELCEQFQEQAWIGDYGNGETYYPTGTPAADHYIDFICEDYGVELDENGLTTRGVWISSSLMC
Phage_AB65_00066	23525	23743	-	CDS	hypothetical protein		ATGAGTTATCGTAATGTTGAAGAATTAACTGAAAAAGCCCAAGCTATTATGGCTTTAGTGGACGAACTTACAAAAGAAGCCGAAGATGCTGGTTTTGGTCTTAGTTTAGAAGATGACGCAATCTGTTTTGAAGATTGGCAATCCTCTTCTTGTTATGGTGAAGGTGATGATGGTTTCGTCGTTAATTCTCAAGGCGTTTGGCACAGTAGTAGCTGTTAA	MSYRNVEELTEKAQAIMALVDELTKEAEDAGFGLSLEDDAICFEDWQSSSCYGEGDDGFVVNSQGVWHSSSC
Phage_AB65_00067	23743	24012	-	CDS	hypothetical protein		GTGGGAATCGAAGATATCAAAGGTTATAAACCGCATACCGATGACAAAATTGGTAAAGTGAATGCTATTAAAGATGCTGAAGTTCGATTAGGATTAATCTTTGATGCTCTAATGTCTGAATTGTGGGCTGAACTGGATGATTGTGAAGATTTGGAAGAGTCTACCAATATATCCACCCGCCTTGACCAAATTTCAATAGCAAAGACTAAGTTGAAAGAAGCTTCTATGTGGGCCTGTCGTTCCGTTTTCCAACCAGAGGAGAAATACTAA	MGIEDIKGYKPHTDDKIGKVNAIKDAEVRLGLIFDALMSELWAELDDCEDLEESTNISTRLDQISIAKTKLKEASMWACRSVFQPEEKY
Phage_AB65_00068	24024	24221	-	CDS	hypothetical protein		ATGACGACCAAGTTTAAAACAGTAGAAGAAGCTGTAAAAGCAGCTTATGAGGCTTTAGCGGAAGCAGAGCAGTTAGCAGATGAGACTGGTAAAGGTTTCCGTTTCTCCCCTGAATATGGGATGGGTGGTTATTATGATCCAGAGGATGAAAATGAGAACACTGGAACAAATTGGCATCCATCTTCTTTAAGTTGTTAA	MTTKFKTVEEAVKAAYEALAEAEQLADETGKGFRFSPEYGMGGYYDPEDENENTGTNWHPSSLSC
Phage_AB65_00069	24205	24495	-	CDS	hypothetical protein		ATGGCAGAGTTCAGATCAGTAACAAGTTTTGAAAGTAACTTCGTTACCGCTTGGGAAGCTTGGGATGAAATGGGTGTTGGGGAACTTTATTTTTACAATGTAACACTACGTCCAGAGTATGCTTACCTGGTACCAGAAGGAACAGTTCAAATTGGCATGTATCTGTCTTCTCAAGACGGTGTTGTTCAATTTGAGTTTTATTCAAACACAACGGACAACGAATTTACATATCGTGCATTTCATGTCAACATGTCTTTAGGAGAGGAGAAATTTTATGACGACCAAGTTTAA	MAEFRSVTSFESNFVTAWEAWDEMGVGELYFYNVTLRPEYAYLVPEGTVQIGMYLSSQDGVVQFEFYSNTTDNEFTYRAFHVNMSLGEEKFYDDQV
Phage_AB65_00070	24474	24986	-	CDS	hypothetical protein		GTGATTCCTAAACGTAAACGTGGTGAACAAAGAACAAACTTGGCAGAAATCTTAGATTACAACATGGTTAATGATGTGACAAAAGAAATTCTGCCTGTTGTAGAAGATATTCTTCAAAGAGGGTTACGATTCTGCTCGGATCGGGTGCATTTCATGTGGACACATAAAAGTGACTCCGCTTTGAATTTCTATCCTTTGGATTATACTCTGAACAATACAGAGATGAAAGATATCAACAAATACTTAATGGGATATAAAGATATAACCGAAACCGTTCTTGGAGAATTGGCAGAAATCTTGGCTAACGATATCCTTAGAAATATTAATAAGGCTCTTGACAGAAGCCCAGCAGGAGTAGTAGTATCTTTTGCTGTGCCAGATATGGTTAAATATGAGTCT…	MIPKRKRGEQRTNLAEILDYNMVNDVTKEILPVVEDILQRGLRFCSDRVHFMWTHKSDSALNFYPLDYTLNNTEMKDINKYLMGYKDITETVLGELAEILANDILRNINKALDRSPAGVVVSFAVPDMVKYESTIPNKAYAFLRRDVRGNVLEMESNYKIEEVLWQSSDQ
Phage_AB65_00071	24976	25557	-	CDS	hypothetical protein		ATGGCAGAACTGTTCTATACGGGAGTTGGAAGTAGAGACATATCCGAAGAAGAGTGGGCTTTGATGGTAGGCATAGGGAAATGGCTTTCAAACCTTGGGTTTAAATTAAGGTCTGGGAAGGCAGAGGGTAGTGATTCTGCTTTTGAAACAGGTGTCCAAGAGTCTGAAAATCCTACTAACAAGGAGATTTATGTTCCTTGGGAAAATTTCAAAGGTAATCAGATTCCAGGTGATGTTATTGTTCTTGCAAAACCAGATACAATGAACTATGCTATCTCTGTGCAATGGATCAAAGATGTTCACCCAGCTTATGAAAAGCTTAAGCAGGGTGCTAGAAAATTGCACCAACGTAATGTGCATCAAGTGTTAGGTAGAGATTTGGAAAATCCTGCTCCATCC…	MAELFYTGVGSRDISEEEWALMVGIGKWLSNLGFKLRSGKAEGSDSAFETGVQESENPTNKEIYVPWENFKGNQIPGDVIVLAKPDTMNYAISVQWIKDVHPAYEKLKQGARKLHQRNVHQVLGRDLENPAPSCFLLACANTDKHGDAKGGTATAWKIAKANNVPCLNIRGKTKQEIYDFLRPLVMRAITSDS
Phage_AB65_00072	25565	25873	-	CDS	hypothetical protein		ATGTATAAGATTACAATTATTCAAAGTGTAGGTAATATCCGTAAAGAAGTTATCTTAGAAACAGAAGATGTTAATCTTGTTCGTGAGATTGTTCTTAAGGAAGATAACCTGCAAGCTGTAGAATCAGATGCACCGAATCTTATGGTGGATCAAGAATATTCTGAACTTCGTCGTATTTTTGAAGAGATTCAGAAGAAAGAAACACAACCGACCATAAAACCTTTTGGTCCTTATGATCCGAGCAATCCTAGCAGTCCTTGGATCATGAGAAATACGGAACCGTATACACCTTTTGAAATTACTTGTTGA	MYKITIIQSVGNIRKEVILETEDVNLVREIVLKEDNLQAVESDAPNLMVDQEYSELRRIFEEIQKKETQPTIKPFGPYDPSNPSSPWIMRNTEPYTPFEITC
Phage_AB65_00073	25873	26616	-	CDS	Serine/threonine-protein phosphatase		GTGATCATACACAGAGAAATTACTGTTAAAAGCGATCAAGATCTTTTTATAATTGGAGATCTACACGGTTGTTATAATTTGTATGAAAAAGGAAAGGCAAAGTTAGGTATCCGAGATACAGATGTGGTTGTATCTCTAGGAGATCTTACTGACCGTGGAAAGCAAAACTTTCGTTGTGTTTTAGAATTTACTCGTAAACACAATCGCTACGCTATTCGTGGCAATCATGAAGACATGATGATTAAAGGTATGCTGGAAGGAGATCGTAGCTACTACGAGTGTTGGTATCAAAATGGAGGATATACGGTCTTTGAAGAATGTGGTGAAGAAGGAGCTACAGCCTTAGCAATGATGACAGAAGATTTACCTGTTGTTCTCATTGTTAACTACAGAGGCATG…	MIIHREITVKSDQDLFIIGDLHGCYNLYEKGKAKLGIRDTDVVVSLGDLTDRGKQNFRCVLEFTRKHNRYAIRGNHEDMMIKGMLEGDRSYYECWYQNGGYTVFEECGEEGATALAMMTEDLPVVLIVNYRGMKLAFIHGGYPSSLEYLPVTDIPEYISKMTKTQENRFAEALMWDRDMVDCAKEGMKLPVVMGVDYVFHGHSYVKTPIINANRVYMDTGSVFNNNLTFAYFDMDGGLQFYSTLEED
Phage_AB65_00074	26613	26942	-	CDS	hypothetical protein		ATGGAAATTACTACAGAACAAGCCCTTATCGACGAGGGTCGTAAAATCTTAGAAAAGTATTTAGGGGAGATTCATAAAACCCCTGGCTATTTGGGTTGGAGAATTGTTGAAGCTGTAGATTTCCTTCCTCGTAACAGTAAAAACGTCGAAATGCGATCTCTTTTCTTATTAGTAAAGGTGGATGGGGATACGCCTTTTAAAGATGCCGCAGAACATATTGAAAAAGTTGAAGAGAAAGCTTATGCAGAATTTGCCGATCTTGTTTTAGAACAAGAGATTGAAGGAAAGGTGAATATTTTTATTTTCTTAGATTTTGAGGAGGATAAGTGA	MEITTEQALIDEGRKILEKYLGEIHKTPGYLGWRIVEAVDFLPRNSKNVEMRSLFLLVKVDGDTPFKDAAEHIEKVEEKAYAEFADLVLEQEIEGKVNIFIFLDFEEDK
Phage_AB65_00075	26953	27525	-	CDS	hypothetical protein		ATGCGTTCAACTTTCACTGGCAAAATAAATGCTGGTTTGATTTTTACAGCAGTAAGCATTCTTAGCAAAAAGTTTAAAGTTGTTAACTTACCTGTGTGTGTCGATTTCGATCATGTTTTTGATCCTTCGAACCCCACTCGTTGCATAGTAAGGAGCAATGTTGAAAACCCAACAGAAAATCTTTTTTATGTAACAAAACCATCTCAAAGCATACTTAACCAGGTTGAGGCGAAATTGATACCTAACGGTAAATATTACTCCTTTTTACCTTGTAAGTCGGTTGAAGTAGAGAATAGCAATACTTTCGCTAATAACTTGTCTGTATTCGTTTTCTTTGTTTCACAGGAAGACGAAACAGATGAAATGGTAGCAACAGTGAGATCACTTTATGACTCTTTA…	MRSTFTGKINAGLIFTAVSILSKKFKVVNLPVCVDFDHVFDPSNPTRCIVRSNVENPTENLFYVTKPSQSILNQVEAKLIPNGKYYSFLPCKSVEVENSNTFANNLSVFVFFVSQEDETDEMVATVRSLYDSLGVVYSQQVCENNKACVDFIINGICVCRVESFWLHDTYVTVAEVISEPRFSHAVSLII
Phage_AB65_00076	27540	27734	-	CDS	hypothetical protein		ATGCAGAGCGGAGAAGAACTTTTAGAGAAACAATTCTCAACGCGTCAACAAGCTTTAAGTTATATGGTTTTTCTAAGCAATCTTGATGTGAATGAGATACTTTTACGGCGCGAAGGTAATTTCTGGAGCGTTAAATATCATGCAACAAGGTCTGTAATCTACCTGGAAGAGGCGGAATTCTCTTTGGTAGAATGA	MQSGEELLEKQFSTRQQALSYMVFLSNLDVNEILLRREGNFWSVKYHATRSVIYLEEAEFSLVE
Phage_AB65_00077	27780	27983	-	CDS	hypothetical protein		ATGGCTTACAATTATTACTGCATTTATGCACATGAAAAGAAAAAAGGTGACACTGGGACTAACGTTTATGCGGAGTCCGAATCTCATGCAAAAGAGATTGGTGCTATCCTTTTATCACGCTGGACTGGAAATAATTACAGTGCAGAAGATATGTTTGCAGAAGTGGATTCTAGTATCCAAGAAGACAACATAACAACTACGTGA	MAYNYYCIYAHEKKKGDTGTNVYAESESHAKEIGAILLSRWTGNNYSAEDMFAEVDSSIQEDNITTT
Phage_AB65_00078	27983	28219	-	CDS	hypothetical protein		ATGGGTAAACTAATTATGACAGTGGCTATTGATTTTGATGAAGTAGATGAAAGCCTCAACCTTTCACTTTCTACTGACGTAGATGGCGAAATGGATAATATTGAAGCAGCTACTGCTCTTTTCTTCAAAAAAGCCATTGAAGTTTATGCCGAACATGCTGCAAATCAGGCAGTAGATTACGGTGGTATCGTGCGAGCTTTAGTTCACTCTACCGAGGGCAATGACTGGGAAGATTAA	MGKLIMTVAIDFDEVDESLNLSLSTDVDGEMDNIEAATALFFKKAIEVYAEHAANQAVDYGGIVRALVHSTEGNDWED
Phage_AB65_00079	28232	28741	-	CDS	hypothetical protein		ATGGCATTAGATTATGATCGCCCAACGAGCGATTATTATCCGACACCGCAAAAAGCAATCAATAGTTTGTTTAGTGTTATAGATTTCAAAAATCTAAAGGAAGAAGGTTGGGTTTTTGCAGAACCTTGCAGAGGTGAAGCTGAAGCGATTTATCGCCATTTTCCTGAAGGTTCAGAATATTGCGAACTTGAAGAAGGTAAAGATTATTTTAGTCATGAATGGGAAAATAGTCCCGACATTATAATCACAAACCCTCCATTTAAGTTAGCAATGGAGTTCTTGGAAAAGAGCTTAAAAGAGGCGGATGTTTGTATTTATCTTCTTCGGTTGGGCTTCTTGGAGTCAAAGAAACGACGAGAGTTCCATCAAAAGAATCCACCAACAAACCTTATAGTCCTT…	MALDYDRPTSDYYPTPQKAINSLFSVIDFKNLKEEGWVFAEPCRGEAEAIYRHFPEGSEYCELEEGKDYFSHEWENSPDIIITNPPFKLAMEFLEKSLKEADVCIYLLRLGFLESKKRREFHQKNPPTNLIVLSERPSFVAGGTDKTAYAWYVYDPKNRLGLSQPFYFV
Phage_AB65_00080	28725	29159	-	CDS	hypothetical protein		ATGTTACAAGTTCCTGCTAAGTTTGTTGAAGGCGCTATCCACTCTTACCGTCAAACATGTAAGAGAGCAAGAAACTGTTTAGATGGTCTGGTGGCAAAAACCTATACTGTTGAAAAGAAAAAACGTTGGTTTGGCAAAGATGTTTACGAAGTTAATATTTTTGGTGAACATAAACTAAACCACGATACTCCTGAAAACATGTTAGAAATATTTCTAAGAGATGATAAAATATCTCCTATGGATTACCAACTTTTAAAATTTTATGATTCTTCTTTGGCTATTGATAAGTTTGTTGAAGATATTCTGTCTAGAAAAACAGATAAAAACACTTATCCTCTAGAGGCTGATCAAATAGGATTATTAAACGAGATTTCATCTTTTAAAGAGTTGGATAATATT…	MLQVPAKFVEGAIHSYRQTCKRARNCLDGLVAKTYTVEKKKRWFGKDVYEVNIFGEHKLNHDTPENMLEIFLRDDKISPMDYQLLKFYDSSLAIDKFVEDILSRKTDKNTYPLEADQIGLLNEISSFKELDNITKEEILDGIRL
Phage_AB65_00081	29205	29897	-	CDS	hypothetical protein		GTGACGACAATTATTGCGACCAAAAATAAGATTTTGAGTGACGGTAAGGTAACTTTTGGTGGACGTGTAGATTCTATTAATTTCAAAAAGGTCCGAAAAATTGGAGATTACCTTGTAGGTGGTGCTGGTCGTCTGACCTCCGTGCTTTCTTTCTTTCAATGGTTTGAACAAAATCTACAGTGCGAAGCAGCACGTGATGCTGTCCCTGGTTTGATGATTCACTCTGATCCAGATAAAGAAGATGAAGAGTTTATTGCACTTGTTGTTCATCCAGATGGACGTATTTTCCTGCACGAAGGTAACAACCCAACACGTGCATATCCGATTGATGAAGAATATTATGCGGTAGGAAGCGGGTCAGACTTTGCTTTAGCTGCTCTTGATGCAGGAGCAACACCA…	MTTIIATKNKILSDGKVTFGGRVDSINFKKVRKIGDYLVGGAGRLTSVLSFFQWFEQNLQCEAARDAVPGLMIHSDPDKEDEEFIALVVHPDGRIFLHEGNNPTRAYPIDEEYYAVGSGSDFALAALDAGATPEQAMEVAKKRDAFSGGETFIEEQDEIIELTDDDLENFSKEELINLLKFGNPYGEEEPRNVAGNEADTEEKSVAENNLTSKSENINLVNVADFEETAI
Phage_AB65_00082	29897	30397	-	CDS	hypothetical protein		ATGGGTGTAGCAACAATAGCTATCGGAAGAAGCGGTATAGATGAGTGCTATCAAACGGGACTCGTAAAACCTAACGAATTTCGTCAAATTTGTGTAAACCATATTGAAAAAGAGATTGCTCTTACTTTAGAGAATATGACCCTCCGAGATAAACTGGAAATGTTTAAATGTTGGTGTCTAGGAGAAGATTGGCTTTTAAACCATTTTCAAGAACTTTCTGATAGTAAAGAAAGCTTGTTTGATTGTATAATAGGAATAGCTGGCTCCGATCCTAGCCTTCTGCACATAACAGAAGAAGAGGCGAAGTTACTGTTCTTAAGTAATTTGTTTAATAAGAAAGCACTGCTTGTTCGTGATTGCAGTGATCTTCTTAATAACCCGCTCGCAACGTCTGATCAA…	MGVATIAIGRSGIDECYQTGLVKPNEFRQICVNHIEKEIALTLENMTLRDKLEMFKCWCLGEDWLLNHFQELSDSKESLFDCIIGIAGSDPSLLHITEEEAKLLFLSNLFNKKALLVRDCSDLLNNPLATSDQIFVDKETLRAIEYICKYVNGGKAVLKTLTEEEE
Phage_AB65_00083	30433	31191	-	CDS	hypothetical protein		ATGGGAAATAAAACCGCAGCTAAAACACAACGGCAGAAACTGGCTAATTCAGCAAAGATTGAAAGCCGTTATGCAGCAAAAGCGGTAGGTAATGACGATTACCGTTTAGATGAATTTATGCCTGAAGGGGACCAAAATAAGATTGTTCAAAGCATGATCTGGAATGATCTGACTGTTGTAAATGCTCCGGCAGGGACTGGTAAAACCTCTGTTGCTTTATGGAAAGCTTTGCAGATGCTTCGTTCAGGAGACTTCCGTAAACTACTTTTTATCAAGAACCCTACTGAAGTCGGAGATGACCAGATTGGTTTCTTGTCTGGGGATAAAACAGATAAACTAGCAGCACACTATGAATCTACAAAACGTATTTTCCAGCAATTCATGACAGCCAACAAATTG…	MGNKTAAKTQRQKLANSAKIESRYAAKAVGNDDYRLDEFMPEGDQNKIVQSMIWNDLTVVNAPAGTGKTSVALWKALQMLRSGDFRKLLFIKNPTEVGDDQIGFLSGDKTDKLAAHYESTKRIFQQFMTANKLENDIGSGKIELNIPNYLLGATLDNTIVIIDEAQLMSTETLKLLIERAGINTHVIVLGDVRQTYAIKKRSNGLHQILELLYPENEEGVREPIVDFIGYVELTTDDNKRGRLSKLITEVFI
Phage_AB65_00084	31229	31729	-	CDS	Endolysin	E	ATGGCTAAAGTAGTAGATGAGTTTGATATGCTACGAGTCGATGAAGGACTGAAGCTTACTGTTTATCAAGACCATCTTGGTTATTGGACAGTCGGCATAGGACACCTTCTGACTAAAATAAAAGATAAAGCAAAGGCTATTCAAATCTTAGATAATCTTCTTGGTCGTAAGACTAATGGAGTTATCACAGAAAAAGAAGCCCGTCAAATCTTTGCTGACGATGTTGCAAAAGTGAAGAAAGACATAAAAAACAGTACTATCTTATCACCAATCTATGATAAGGTTAGTGATACTCGTAAATTGGGAATAATTAACATGGTTTTCCAGTTGGGGTTAAAAGGTGCTGAAGGGTTTCAAAATAGCTTGACTTTAATCAGCAATGCATATTATACTCAAGCA…	MAKVVDEFDMLRVDEGLKLTVYQDHLGYWTVGIGHLLTKIKDKAKAIQILDNLLGRKTNGVITEKEARQIFADDVAKVKKDIKNSTILSPIYDKVSDTRKLGIINMVFQLGLKGAEGFQNSLTLISNAYYTQAGKNMRKSRWYSQTPNRAERVIKVLTSGTLDAYN
Phage_AB65_00085	31737	31886	-	CDS	hypothetical protein		ATGAAAAGTAAACAGAAACGTAAGATCTTTTCTCGTGCTTTGGCAAATGAGCTGAAGTCCAACATAAAGAAAACGAAACCAAAACGTGAAACTTCTCCAGAACATCTGTTGTTTAACGAGTTGGATCACGGAGTAGGAGACGACGAATAG	MKSKQKRKIFSRALANELKSNIKKTKPKRETSPEHLLFNELDHGVGDDE
Phage_AB65_00086	31892	32152	-	CDS	hypothetical protein		ATGGAATTTGTAATTTTTGGTAAACCTAACTGTCAATTTTGCGAAATGTCAAAACAACTATTAACCATGCGCAATAAACAGTTTGAATATTTAAGTCTTGATCAAGACTATGATTTAGAATCAATGACTAAAACAGTTGTTGATCTTACCGGAGTTCCTCCACGCACATTTCCACAAATTCTGTCTGAAGTGAACGGGGAGGTAACATACGTAGGCGGTTTTACCGAACTGCGTGATCTCATGGCTCAAATTGCGGAGTAA	MEFVIFGKPNCQFCEMSKQLLTMRNKQFEYLSLDQDYDLESMTKTVVDLTGVPPRTFPQILSEVNGEVTYVGGFTELRDLMAQIAE
Phage_AB65_00087	32152	32994	-	CDS	hypothetical protein		ATGCTAACATATCTGGTATTGGGTGGTAATGGACAACTGGGACAAGCTTTACGTAAAGTGGTTCCTTCAAACGTATCTTTAATTTATCCTAAAGAACGTGTAGATATTACAAATTTTGAAGCTGTGCGAAACGCTATTGTTGAAGATTATGTAGACGGTGTTATTAACTGCGCTGCTTATACGGCTGTAGATAAAGCAGAACATGATTTTGCTACTGCTTTGGCTGTTAATGCGTATGGACCTGCAAATATTGCGGCAGTGTGCAGCAAACTTAAAATTGATTTTGTGCATATTTCTACAGACTATATTTTTAATTATTCTCATCCTATTTTTGAAGATACTACACCTAACCCAATAAACAATTATGGGTATACGAAAGAACTTGGTGAAAAAATGGTG…	MLTYLVLGGNGQLGQALRKVVPSNVSLIYPKERVDITNFEAVRNAIVEDYVDGVINCAAYTAVDKAEHDFATALAVNAYGPANIAAVCSKLKIDFVHISTDYIFNYSHPIFEDTTPNPINNYGYTKELGEKMVRGVNPNAYIIRTASVYSEFGNNFLKTMLSRYNDGQRDFIIVADQFSCPTYAPDLAEAIFEVLKTGWSRSVKTYHFAGSHFISWAEFAEKILTQMPEPVKISAVSASTYNAPAARPVKSQLVTSHYLTKSDLNKGIEQSLAVLLNKER
Phage_AB65_00088	32988	33554	-	CDS	hypothetical protein		ATGAAAGTAGAAAAAACAAAAATTGAAGGTGCGGTAATTATCAAACCAGACGTTTATAAAGATGATCGTGGTTTCTTTTTAGAAACATACAATGAACAAAAATACGAAGATATCATTGGTAAACAAACTTTCGTTCAAGATAATATGTCTAAATCAAACTTCGGTGTTTTGCGAGGAATGCACTTTCAAACAAACAATCCGCAAGGTAAGCTTGTTCGTTGTGTAAGTGGGGAAGTATTGGATTTCGCTGTAGACTTACGTAAAGATAGTCCAACTTACGGTGCTTGGGACGGTGTTGTTCTTCGTGCACGACACCATACGCAGTTTTGGCTTCCCCCTGGTTTGGCACATGGTTTTATAGTTTTGAGTATGGACGCTATCTTTGAATACAAATGCACA…	MKVEKTKIEGAVIIKPDVYKDDRGFFLETYNEQKYEDIIGKQTFVQDNMSKSNFGVLRGMHFQTNNPQGKLVRCVSGEVLDFAVDLRKDSPTYGAWDGVVLRARHHTQFWLPPGLAHGFIVLSMDAIFEYKCTTPYDPSSEQSLRWDDPDIGIDWGFDMIFDEGFKPILSTKDAMAKSFQQLRSEGVC
Phage_AB65_00089	33564	33890	-	CDS	hypothetical protein		ATGGGTATTGATATCGAATGGCGTATGTTACAGGGTGCACCTTTTAATAAGTGGGAAGAGGCTGTAGGAGAAGATCCTAGGATTGAAGAAGAATTTGACGGAGATTTTAACTGGTTCTTACAAGAAGGTCTGGACTTAAGTCGCATCTCTCCTTTCTACGATGCTGATGAGTCTTATTGCATATATGGTATTTATTTAGAAGGCGGAGAAGGAAGCGTAGCTGTAGATCTTGAGCAATTAAATGAGAATGCAAAAGAAGCCTATGCAGAGCTACTTGAAAAATATAACATTAAAACGGAAACTATTATTTCTCAACATGTCTGGTAA	MGIDIEWRMLQGAPFNKWEEAVGEDPRIEEEFDGDFNWFLQEGLDLSRISPFYDADESYCIYGIYLEGGEGSVAVDLEQLNENAKEAYAELLEKYNIKTETIISQHVW
Phage_AB65_00090	33880	34044	-	CDS	hypothetical protein		ATGGAGAGTGAAAAAGAGTATGTCCGAATTCCACGAGAATTAACAGACCACATTGCAGAAGCAATAGCTTTCGAAGCTAGATGTTGTGGAGGCATTGCTTACGATATTTATGAAGCAATTATTAAAGCTGCTCAAGAAGAGGAGGAGATGAAAAATGGGTATTGA	MESEKEYVRIPRELTDHIAEAIAFEARCCGGIAYDIYEAIIKAAQEEEEMKNGY
Phage_AB65_00091	34034	34186	-	CDS	hypothetical protein		ATGGCTGAAAAACTTATTTTTTGTCCTGTGTGTGGTGGGACTGGACAGATGGAAGTGGAAATTATGGTAACATTTCCTTGCCTGAATTGTCATGGTGAAGGACGAGTAGTAGTCTTTGAAAAAGCAGGGTCGGAGGTAGAAGATGGAGAGTGA	MAEKLIFCPVCGGTGQMEVEIMVTFPCLNCHGEGRVVVFEKAGSEVEDGE
Phage_AB65_00092	34186	34395	-	CDS	hypothetical protein		ATGATTTTGAGATGTGTTGGTATAATCGACACATTCAAAGACGTTTTTGACAAAGGGGCTTCTTATGAAGCCTCCGAAATGAAGAATGGTTTTTGTGATGTATTCGGTAAACGCCTGAAGAAAAACGGCGATCCTTGGCTAGGAGTTATGTCTTGTGGTCATATTATTGTAAATGGTGTTGCCAAGTTTGAAATAATTAAGGAGGAATAA	MILRCVGIIDTFKDVFDKGASYEASEMKNGFCDVFGKRLKKNGDPWLGVMSCGHIIVNGVAKFEIIKEE
Phage_AB65_00093	34395	35480	-	CDS	hypothetical protein		ATGGCAGCAATTAATTTACACAATGAAGTTTACAAAACAGGAAAATATCCAGTATTTTTGGGGGAGCAATTAGGTATCTTTGATTCTGTTAACGTAACTTATCCAGAAATGCACAAACTCTACAAACTTCAAAAAGCACAAGATTGGGATGAAAACGAAGTTAATCTGGATCAGACACGTAAAGATTTCGTAGCTTGTTCTAAAAACAACTATGATGTTATGATTAAAAACTTATCGTTCCAATGGGAAAATGATTCTCTTGCAAAATCAATCATCACTTTGTTCTCTCCATTCTTGAGTAACAATGAAGCCTGTGCTATGATGATGAAGCAGAGTGAAATGGAAGTTCTTCATGCGTTAACGTATTCTGAAATAATCCGTCAATGTACTCCAGATCCA…	MAAINLHNEVYKTGKYPVFLGEQLGIFDSVNVTYPEMHKLYKLQKAQDWDENEVNLDQTRKDFVACSKNNYDVMIKNLSFQWENDSLAKSIITLFSPFLSNNEACAMMMKQSEMEVLHALTYSEIIRQCTPDPIEVINQIMINDKIFNRMGIIADIMGQLEEAGHKYALGLIEANDELRLLILKGMVALIGLEGIQFISSFSATFAMAEQQLFVGACKLIQKIMLDEILHVKMDYAVIDALMHDPIWRKIYEDNIEELTLILDTVVEQEEQWCDYLFSEGRFIVGLNAELSKQWVYFNAAPIYRRLKMKAKFKAPKHSPLAWMEKWLNPDLIQSAAQEIQLTNYKLNSANKDLSDDEELDF
Phage_AB65_00094	35525	37765	-	CDS	Ribonucleoside-diphosphate reductase large subunit		TTGATTCGTTTTGTAACTAAATCTAACGGTAAGACAGAGGAGTTTAATCCAGAAAAACTTCGCAAGTGGTCTGAATTTGCAGCAGGTAAACTAAACTGGTCTGAAATTGAATTAGAAGCTGTGAAGCGGTGTTATGACGGTGTGTCTACACGTGATCTGCATAAAGCAATGATTGCAGCGTGTATTGACAAGAAAACACAAGCTTACAGTGATATGGCAGGAAGACTTCTTCTGGGTATGATTTACAAACAGGCTCATGGGGGATACCACAGTATCCCTTCACTGAATACCTTTTATCATGATATGGTAGAACGTGGACATTGGGCTAAAATGGATTATACTGATGAAGAGATCAAAGAAATCGGTAAGATTGTAAAGCATAATAAAAATCTAACTTAT…	MIRFVTKSNGKTEEFNPEKLRKWSEFAAGKLNWSEIELEAVKRCYDGVSTRDLHKAMIAACIDKKTQAYSDMAGRLLLGMIYKQAHGGYHSIPSLNTFYHDMVERGHWAKMDYTDEEIKEIGKIVKHNKNLTYGYSVLRQMVDKYLIRDAVNDVVHESPQFLFIGIAMKVMEIQPKERRIEDIKKLYTYVSDLKINLPSPYLTTLRTPIKGSASCCLFRADDTAESLAIANYLAHEYTLNNAGIGVNLQTRATGQGVKNNRIIHGGLLPYLKWMEDSVGASKQASRGGSATVTFTILEPDFDDLIRLKNPTTPIDKRVDKLDYSIVVNRSFLRRAAKNEDWMLVSCDDAPELYEALYKSEEEFDAVYDKVSRRRIKKKFVKARDLLTEIIVQRAETGRI…
Phage_AB65_00095	37782	38036	-	CDS	hypothetical protein		ATGAGAGGGACAATGACTGATAATAAATATGAAGGCTGTGAAATCGAAGTCTATTTTGATGAAACTGTTGGTTGTAATGTAACTGTAATTCTAGACACTTCAAAACGTTTATCTCCTAAAAGACAAGAAGCAGACCGTCGAGCAAAAGCAAAAGGGTTTGATGACATAACTCATTTTGAAGGTTTTCTATATGCTAATGGACTTTTTAATGAAATGAAGTTCGGTTATGATGTAGATGTTTTGAATATGCATTAA	MRGTMTDNKYEGCEIEVYFDETVGCNVTVILDTSKRLSPKRQEADRRAKAKGFDDITHFEGFLYANGLFNEMKFGYDVDVLNMH
Phage_AB65_00096	38033	38443	-	CDS	hypothetical protein		ATGTCATTAGTAAATACTACAACTTGGGCTACCGTAAGCATGTCTACTGTAATGTCTACCCCTATCTGGAAACTAGAATCAAATAAACACAATGGCAATATCCCACACGAGAAACAAAATGCTGTTATTAGAGCGTCGCTTGTAATGCTGGGTATGGCTGAAGATTCACACTATTCTGTTGAGCGTAATGTGAATATCCGAAGCAATAACGATAAGCGAGTAGTGTTTGCAAATACAACGCTTTTCACTTTCCCTGTTTCACCTAATTGTGGTTTTAAACGAATCTATCAAGAAAATGATATTTTTCATTTTGGTGATGAAGAATTTACAGGTTGGGGTGCGTCACATATTAAGATGGATGATTTCGGTAACTCTTATGATCCTGCGAAAGCAGATGAT…	MSLVNTTTWATVSMSTVMSTPIWKLESNKHNGNIPHEKQNAVIRASLVMLGMAEDSHYSVERNVNIRSNNDKRVVFANTTLFTFPVSPNCGFKRIYQENDIFHFGDEEFTGWGASHIKMDDFGNSYDPAKADDTNQ
Phage_AB65_00097	38542	39540	-	CDS	hypothetical protein		ATGACAAAACAGATTTCGGCTAGTATTATTGCGCATTCCATCACTGAAGACGGAAAAGAGATTGTAACTTTTGAACTAGAATATCCACGTATTATTCATTCAGAATTGATGACTCACCGCCTGTTCAGTCGTAATGCTGCTTCTAGCCGTGCTATACCTGTTAAAACACTGATTGAAATGGTGCGAAATCAACCTGCTCGTCCTTATCGTTTTGGGGCTAACCAGCCTGGTATGCAGGATAAAGGTGTTGATCATGACGCTCTTATTGATGCAGGTTATACTGCTCAAGAGTGGTGGGATCTTGCCGCGCTTAGTGCAGCACGTTTTGCAGAAGAATTCTCTTTGGCAGGGTACCACAAACAAGTTGCAAACCGTCTTCTGGAACCTTTCCAACGAATT…	MTKQISASIIAHSITEDGKEIVTFELEYPRIIHSELMTHRLFSRNAASSRAIPVKTLIEMVRNQPARPYRFGANQPGMQDKGVDHDALIDAGYTAQEWWDLAALSAARFAEEFSLAGYHKQVANRLLEPFQRIKTVLTATEYENFWWLRDDKEADPTIEALAKEMHKEYEGSTPEVLKPGQWHTPYVDHFYDTIGTEGDDHFVFGGYYVQDESGEVVVLTLEEAKAISASCCAQVSYRRLNATKDKALDIYGRLLTGRKVHASPFEHQATPMQETCEQYGENCFEDLSINAPWDFNSWEQGITHVDRNGKFWSGNFKGWIQHRQLLTNHTKW
Phage_AB65_00098	39550	40158	-	CDS	hypothetical protein		ATGCAGATAGTATGTGATTGGGATTTAGTTGTGGCTCCATTAGATGTTGCTTGGTTAGAATGGTTGAATAAAATTAGTGGACTTGGTGTTAAGATAGACACATTCACAAAAAATGCAGACTATGATCTTACCAACTACTTTCCTGGTTTCAGGGAGGAGTTCAATATAGATCCTTACGGATTTCTGGATAATCCTCATCTCTATGATACAATGGGTTTTGTTCCAGGTATGCCAGATTTCTTAAAGTATGTTTCAAGGAAAGGTAGCAATCTTTTGATCGCAAGTGTGACAAAAGGTGGTCACTTAAGTTCTAAACATAAGCATGTTTTAAGAACATTAGATACGATTGATTTTAGCAAAGGATCTGGTAACGGCTTTTTTGCTACGAAAGAAAAATAC…	MQIVCDWDLVVAPLDVAWLEWLNKISGLGVKIDTFTKNADYDLTNYFPGFREEFNIDPYGFLDNPHLYDTMGFVPGMPDFLKYVSRKGSNLLIASVTKGGHLSSKHKHVLRTLDTIDFSKGSGNGFFATKEKYLLPCDIAIDDRADNLLYFPDEVVKIYFNTPYKDNHLEELKKKPNVVITGLEDQWLTCLDVFNTLNNFKN
Phage_AB65_00099	40199	40774	-	CDS	hypothetical protein		TTGGCAGGTGAACCAAAAATAATGTGGGGTGAAGGAACACCCTGGAAAACACAAGCTGAATTTTATACTTATCTTAGGGGATGTTTTAGAAAAGCATGGATGAGACACCCTAATAAAATTAAGGTTATCAATGCAAGGCGTTTTAAAGTTGATCGTGTAGATAAAGACGGCAATGTGATGATAGACAAGAAAACTGGAAAACCAAAACAAGTTTGGAATTGTGAGTGCGAAATATGTGGACACAGAGGAGGAATGAAAGACTTCCAAGTGGATCATATTCACGCAGCAAAACAACTTCAATGTTTTGAGGATATTCCCCTTTTTGTTTTCCGTTTGATCTATGTGAAAGAAGAAGATTTGCGAATGGTTTGTAAATTGTGCAACTCTATTCTTGCTTAT…	MAGEPKIMWGEGTPWKTQAEFYTYLRGCFRKAWMRHPNKIKVINARRFKVDRVDKDGNVMIDKKTGKPKQVWNCECEICGHRGGMKDFQVDHIHAAKQLQCFEDIPLFVFRLIYVKEEDLRMVCKLCNSILAYADKQGISFEEAKAEKEAIALCRAKKDKAWLKKRKIEPESTVAKRRKQIVKILLQEIES
Phage_AB65_00100	40764	40958	-	CDS	hypothetical protein		GTGGCGAGCAATACTAAACAATATGGAGCAGGAGAAGTTTATAAAATATTCAACCGAAAAGGTGATAAACTTTTACTAACTTTGACTATTCCAGAAACAATGTGCAAGGCGGGGTTAGACCGCCTTTTGTTTTTTAAACACAATATCCCACCAGGGGAATATACAGCTAAAAAGGTGAGCAATATTGGCAGGTGA	MASNTKQYGAGEVYKIFNRKGDKLLLTLTIPETMCKAGLDRLLFFKHNIPPGEYTAKKVSNIGR
Phage_AB65_00101	40942	41343	-	CDS	hypothetical protein		ATGTCTAATGCTTTTGATAATCAGGTTGACGGTGATCACTACACAAAAATGGCAATGCAACCTATTGAACTAGCTTATTTGGTTGGTGGCACACCTTGTTTTTGCAAATTGGCAAAATACGCAACACGTATTAAAGGTGAACGTCAGATTAACCTAGATAAAGCTATTCATTGTATTGAACTAGAAAGAACCCTTATGCAAAATAACACGTATATGGTTCGTGAAAATTATCCATCTATGACAAATGCAGCTAAACATGATCAAGCTATGCTTCTTATTGATTTCTTCACAAAAGATCCTTTAGTACGAGTAGCACTGAAACACATGTATAACTCTTCTTATGTAGATGCAATCGAAGCTATTAAACAACTTAAGGAACGTATTAGTGGCGAGCAATAC…	MSNAFDNQVDGDHYTKMAMQPIELAYLVGGTPCFCKLAKYATRIKGERQINLDKAIHCIELERTLMQNNTYMVRENYPSMTNAAKHDQAMLLIDFFTKDPLVRVALKHMYNSSYVDAIEAIKQLKERISGEQY
Phage_AB65_00102	41336	41563	-	CDS	hypothetical protein		ATGAGCATTACATTAACAGGTAACGAAATTTTCGAACTGTTTGAAATGTTAGGTTTGAACTATACCATCGAGAAAGACCCAGATTTACTTGATGTTGAAATAACAATTCAAGAAGATACAGCAATCTACAATAATGATGGTGATGTTATCTATCAAGGTAGGGTAGCTTATTATACAGACTACCCAGAAGAAGGCGCAGTAGGAATTCAGGAGGAAAATTATGTCTAA	MSITLTGNEIFELFEMLGLNYTIEKDPDLLDVEITIQEDTAIYNNDGDVIYQGRVAYYTDYPEEGAVGIQEENYV
Phage_AB65_00103	41650	42609	-	CDS	hypothetical protein		GTGAGCAGATTAACAGAAGAGCAGAAAGCAGATATCCTTAGTATGAGTGCAGAGGGTATGTCTTCTCGAAATATTGCAGCAATTGTTTTAGGTAGCCCAACAAGAAAAAGCACAGTAAATGATTTCCTTGCACGTTTCAGTGGAAGTAAACAAGAACCCGTTAAAAAGAAACAACCAGTTATTAAAATTATTGATGTTGAAACTGCACCAGAGATTGCATATACTTTCCGTCGATTCAAAGCCTTCATTTCTCCAGACCAGGTGATTCGCAGAGGTTATTTGTTATCCTACTCTTCTGCTGACCTGTATACTGGCGAAGTGGAAGGTAAGAACTTGTCTTCTTATCCTCTTTTTGATATTGATCATACAGATGATTGGGAGCTTTGCCAAGATCTTTGG…	MSRLTEEQKADILSMSAEGMSSRNIAAIVLGSPTRKSTVNDFLARFSGSKQEPVKKKQPVIKIIDVETAPEIAYTFRRFKAFISPDQVIRRGYLLSYSSADLYTGEVEGKNLSSYPLFDIDHTDDWELCQDLWNLLNEADVVVAHNGYKFDRAYINQRFAYHDMAPPSNYVVVDTLKAAKKQFALPSNSLKEMGAYFETESEKLDNEGFPLWKACCEGDRDAFERMQIYNDGDVVSLRDLYMKILPWIPQHPNLSAYYPDEKVRCSRCGSDHVHVVTGKQYHTAVSSFDIIRCESCGGLSRSRANTRSKDKRAATIIGI
Phage_AB65_00104	42606	43295	-	CDS	hypothetical protein		ATGCCTGTAGAATATAAATCTGAACGATTAGATATCAAACCACTTCAGCTTTCAGAAACCAAAGATTATCTTGTGGAGTTCCACAATGGTGATGTTGTTACTGTAATAGAAGCTGATGATGAGTTAGAGAAGTATGGTTTCCAAGGTTATAAAGATTATAAAAGGACGGGTAAATTTTCTTATATCGTTGTATCTATAGATAAAGATAGTTTACATACTCCTAGTATCCTTTTTAATTTCTACAAAGAGGATGGAGTATTTAAAAATCCAGATATAATTCTTATTGACGAGTCTATTGGCGATATATGGATCGTAGATAAAGGTAAAAAGAAAGAAGTTAAAGGTTGGGGCAGTTACTGGTTAGCATATCAGATGCTAATGGGAGATAAAACAGATAGT…	MPVEYKSERLDIKPLQLSETKDYLVEFHNGDVVTVIEADDELEKYGFQGYKDYKRTGKFSYIVVSIDKDSLHTPSILFNFYKEDGVFKNPDIILIDESIGDIWIVDKGKKKEVKGWGSYWLAYQMLMGDKTDSIRPYQDFDIKFGDITCFNLLSACKTQAELFQTVKDTYYSWFPDGVNFTSWDGEEVHMTTDEWIETIFQLVYMKRWDNDDTTFESMLQSYISQQEAE
Phage_AB65_00105	43737	43946	-	CDS	hypothetical protein		ATGAAAAAGATTCTGACAGTCGTTCTTTTAGCTTTTAGTTTCACAGTAGCAGCAGGTCAAATTACTTTAATCTTGTCTGATTCTGAAGTTAATGGCAACACAAAATATTGCTACTATTCTAACGCTAACCAAGATGAAGTTATAGCAATCCCGAAAAGTCGTCAATGTCCGTATACTAAAACATTCTCAACAGAGGATGACGATGAATAA	MKKILTVVLLAFSFTVAAGQITLILSDSEVNGNTKYCYYSNANQDEVIAIPKSRQCPYTKTFSTEDDDE
Phage_AB65_00106	44019	44897	-	CDS	hypothetical protein		ATGTTTGTAAAATCTTTTAAATCCGCTCTGCCTATGGTTGTTGGTGACAATGCTTCTGTAGCATCCCTTAACAGCATTACAGATATTCCTCTGGAATTTGTAACAGCAGAAGGCTCCCAGTCACACACTATCGGTCTTGTTCGTTTCGAAGATGACTCTAAATTTGTAAAAGAGTTTTCAGATCTTGAACTGCTTAATGTAGGTCAATCTGTGAAGAAGGTAGATAAAAAGAAAGTTAAACGTATTCTGAATGAACGTCTAGAAGAAATGCGTCAGGACATGGAGAGCGAAGGTAAAGAGTTTTATGTCGATAAAGAAGTAGTCAAAGCAATGAAGGAAGATATTGAATTTGCACTATTGCCTGAAACAGAACCTGAAGATTTCTTTAACTATGTTGTC…	MFVKSFKSALPMVVGDNASVASLNSITDIPLEFVTAEGSQSHTIGLVRFEDDSKFVKEFSDLELLNVGQSVKKVDKKKVKRILNERLEEMRQDMESEGKEFYVDKEVVKAMKEDIEFALLPETEPEDFFNYVVLDKTTNLLYVLNGSKKVAEEITSFLRSVLGTFPSVGFSVHEEAIVKGFGELLENHEADRITLGNYIKMEDSEGVVVWSKESLYESKAVELKEDGKDVVAIGLEYDGVVDFVVDKEFKLSKLRFPKYFADEEGSIEASVLLCFNEIRGLMEDLTKATILK
Phage_AB65_00107	44954	45679	-	CDS	hypothetical protein		ATGATCGAGAATTTTTTTAAAGATATTAAATTCGATACTGAATTTTTCAAAAATGCAGCAAAGCACGTAATTGATTGGAATGCCAAAGCACGAGGTGGTGAACAACCTGAATTCACTCAAGAGTTATTTATGTCCCAAATCGGGTTCGTTCGTGAAGAGCTTAAAGAGTATGAAACAGCCGCGAAAGTAAACGATCATGTAGAACTCTTGGATGCAGCAGCGGATATTTTTGTAGTATCCAGTTATCTGACTTACATGTTCTTTGGTGAAGAACATACGATGAATTTCTTGGACTATGCTGTAGGCGATGTTTTTACTCCAACTGTGTATACCGATTTCGATGCTTTGGAACAAACATTTACAGAGCCAGTTCAAATGGCACTAATGGCTGCTGGTATT…	MIENFFKDIKFDTEFFKNAAKHVIDWNAKARGGEQPEFTQELFMSQIGFVREELKEYETAAKVNDHVELLDAAADIFVVSSYLTYMFFGEEHTMNFLDYAVGDVFTPTVYTDFDALEQTFTEPVQMALMAAGIMRMSRDTLIRSKYPEKKVIKEVLKSNDSKYPTKQQLLKTWKTSDIDSAIAQECAAIEERNANRPEGAYTGVHAVYNEKQKVYVFFDDKGKIMKPSTFVKPNIAGIINK
Phage_AB65_00108	45689	45871	-	CDS	hypothetical protein		ATGATAATTTTAGCAACAATTCTTATGATGTTGATAGCCATTGCTATTGTAATTCTGGCATCTTTTCCGGCGGATAAATGGTATTTCAATATTCCACGTATGCTTGTTTTCGGTTTCGCAGGAATTTACATGGGTGAGACTGTAGTAAATATTAGCAACTTTCTAGAAAGCTATTTTAAATAA	MIILATILMMLIAIAIVILASFPADKWYFNIPRMLVFGFAGIYMGETVVNISNFLESYFK
Phage_AB65_00109	45868	46062	-	CDS	hypothetical protein		ATGTTCTTAGCCATTTTAATCGTTTTCAGTGTGCTTTCTTTTTATTGTATGAATGCTTCTGAAAGCTTTCCTAAGAATTCAAAGAAAAGAACCGTATGTATTGCGATTGATTCATGTATGTCTGGAGTTGGGTATGCGGTAGTTTCTTGTTTCTTAGCTTATCATTGTGCAAAATACCTGGAGGCATTTTTATGA	MFLAILIVFSVLSFYCMNASESFPKNSKKRTVCIAIDSCMSGVGYAVVSCFLAYHCAKYLEAFL
Phage_AB65_00110	46072	47187	-	CDS	hypothetical protein		ATGCAACAAACAAATCAAACGCTGTATGGTAAAGATTCAAAAGGAAAACTTAAACAGTGGACAGTGTATACAGATGGTGCAGTTGTTACTGTAGCTCATGGAAGGGTAGGTGGAAAAATCACAGAAAAATCTTATACAGCAGAAGCAAAAAACATTGGTCGTTCCAATGAAACAACACCGGAAGAACAAGCTAAACTTGAAGCTTTTGCCAAATGGACAAAACAGTTAAAGAATGGCTATTATAAAACAAAAGAAGAAGCTGAAAACCATGTTCCTTCCACACCAATGAAATGCCAGGATTATAAAGATTATCCTGAAAGTGTTGTGTTCCCTGGTTATGCACAATACAAACTGAACGGGTTACGTTCTATGATTAACATGAAAGGGGAGTGTTTATCA…	MQQTNQTLYGKDSKGKLKQWTVYTDGAVVTVAHGRVGGKITEKSYTAEAKNIGRSNETTPEEQAKLEAFAKWTKQLKNGYYKTKEEAENHVPSTPMKCQDYKDYPESVVFPGYAQYKLNGLRSMINMKGECLSKAGEVYNLPPHWKGIPNFISEVVGHPLDGEVFAGLGVLSLQQINSAWKKHNANTPLLNYYVYDIPVPGLPFEKRVDALAALKAVVEDYGLDELICVVHTEYIENQEQFDAFYEKALLEKAEGVVYRNAHGVYEFDKRSYDVIKRKPRHTLEVKVINSKSDKNGDGVLTGEMENGKVVEFLMRKDAHETINYRKAENASTLINQFVEIEYEEFSDEGIPTKPVGVRIREMIPGTWEPAE
Phage_AB65_00111	47187	47408	-	CDS	hypothetical protein		ATGAGTACTGCATTTTATGTTCGTAGTGGGGACGAGGATTTTCTAGCTACTTTTGATGACGGTGATCTTGAAGATATGTATGAAGATATGCTTGACTATGCCAAAGGGCAAGGTTTCACAAGCATTGATTATATGTTGGCAACATCTACAACGTTACTCGACGCAGATTTGGATGAAGTGTGTAACAGATTGAAAATTTCAGTTTTTAAATGGGAGGACTAA	MSTAFYVRSGDEDFLATFDDGDLEDMYEDMLDYAKGQGFTSIDYMLATSTTLLDADLDEVCNRLKISVFKWED
Phage_AB65_00112	47405	47593	-	CDS	hypothetical protein		ATGAAAAAAGATATCGTTGTTGGTTGGCTGACTTGCCTTTGTGGTAGTAATGACATAACTGTAAACACAGAGGGTGATAAAAATTATTTATTCTACGGTGATAAAATCACTTGCAATACCTGCGGACGTGTTGGTATTATAGAAACCGATGATTGCTGCGTTTTTGAATCTTGGGATGAAGATGAATGA	MKKDIVVGWLTCLCGSNDITVNTEGDKNYLFYGDKITCNTCGRVGIIETDDCCVFESWDEDE
Phage_AB65_00113	47603	47929	-	CDS	hypothetical protein		ATGCAGATTTATACAGATGATCGTAAATATGAGACAATTTTAGATGAAGATACTGGACGAATTACCGTTCTCCGCCACGGTGAAGAGTGGCGTGATGAAACTGGGGATAACTATATTTTATCTCTGATTCATCTTATTGAACAAATGCGTGATGATTACGCTGAACTGCATTATGAAAATGAGGCGAATAAAGTAAAATTTGAAAATGAATTAGAAGAGAAAGAATCAGAAATGGTATATCTAAAAGAAGAGATCTCCCGTTTGGAGGAAGAGATTGATGCTCTTCAAGAAGAGATTTACGAACTCAACAACGAACTGAACGCTTAA	MQIYTDDRKYETILDEDTGRITVLRHGEEWRDETGDNYILSLIHLIEQMRDDYAELHYENEANKVKFENELEEKESEMVYLKEEISRLEEEIDALQEEIYELNNELNA
Phage_AB65_00114	47939	48343	-	CDS	hypothetical protein		ATGAAACAACTTATCATTTTACGTGGCGTTTCAGGTGCTGGTAAATCTACGGTAGCAGAAATTATTTCTGAAGGTTATTGGCCTATCTGTGAGGCAGATCAATATCATTACACAGAAAGTGGTGTTTACGATTGGAAGCCAGAAAATGTAGGTAAAGCACACGCATGGTGTCAGAGTATTGTTCGTGATGCTATGGCATCTAATCTTAACAAGATTATTGTTTCTAACACTTCAACCACAGAGAAAGAACTTAAACCTTATCTAACTCTTGCTGAAGAGTTTGGTTATCAAGTTATCTCTTTAGTTGTTGAAAATAGGCACGGTAATGATTCAATTCACGAGGTTCCACAATATATTCGTGATCAGCAAGAGAAGCGTCTTCGCGGCTCACTTAAACTT…	MKQLIILRGVSGAGKSTVAEIISEGYWPICEADQYHYTESGVYDWKPENVGKAHAWCQSIVRDAMASNLNKIIVSNTSTTEKELKPYLTLAEEFGYQVISLVVENRHGNDSIHEVPQYIRDQQEKRLRGSLKLQ
Phage_AB65_00115	48344	49276	-	CDS	hypothetical protein		GTGGCTAAATTTAATTGCGACGATTTAGTTGAAAAAGGTTTAGTTCATAAGAAAACATATAAAGAAGGAGAGTATTCTGGTCTATCTGTTCTTAAGTATAAGAACAAAGTTTTCTGGGATAACCTATGGAACATTGATTCTCGTCTTCTAGAATGTCGCGGAATCGTTGTTGACGCTGATGACAATGTTGTTATTTGGCCTTTCACTAAGATTTTTAATCGTTTTGAGAATGACACAGATCTACCAGCGGATGAATTTGTAGATGTTGTTCGTAAAGTAAATGGTTTTATGGCCTCTGTAGGTGTATATAAAGGTCAACTTATCGTATCGACAACAGGAAGCCTTGAATCAGATTTTGCAAGTATTGCAAAGAATCATATTGTTTCAGAGTGCGATGAC…	MAKFNCDDLVEKGLVHKKTYKEGEYSGLSVLKYKNKVFWDNLWNIDSRLLECRGIVVDADDNVVIWPFTKIFNRFENDTDLPADEFVDVVRKVNGFMASVGVYKGQLIVSTTGSLESDFASIAKNHIVSECDDIEHFIKWTESAKATFLFEICDPSDPHIVEEEPGAYLIGARIQNPDGTSFMLPEGALDGIASVTKFKRPEVHPMVKFSDVVEMSKHCKHEGFVVRETNYPFNLLLKIKSPYYLTKKFLMRGGDKKWDLIWDNPKNAKQIVDEEYYALLEWIRNNFTKTQWAALNQQERREKIENFFGG
Phage_AB65_00116	49278	49829	-	CDS	hypothetical protein		ATGTTTATTACAAGCGATTTGCATTTTATGCATAAACGCATTCGAGAGTTTGCTCCTGAATATCGTCCGTGGGAAGATATGGACCACATGACAGAAGCCTTGATCGAAGCATGGAACAAATGTGCTACTACCCCTGGTGTTAAGATGTGGCATTTGGGCGACTTCTGTTTCGGGACTGAAGAAGATACCCGTAAGATTGCTTCCCGTCTGCAAGGGGATATCACTTATCTTGTTGGGAACCATGATTACAGCAAGCACCGAGAAGTGCTTGCAGAGTATGGCGAAGTGGTGTATTATGACGAAGTGAAATACCAGAAGCTGTTCTTCGTCTTAAGTCATTACCCTATTGCCTCCTGGAATAAACAAGGCCGTGGATCAATCATGCTACACGGGCATTCC…	MFITSDLHFMHKRIREFAPEYRPWEDMDHMTEALIEAWNKCATTPGVKMWHLGDFCFGTEEDTRKIASRLQGDITYLVGNHDYSKHREVLAEYGEVVYYDEVKYQKLFFVLSHYPIASWNKQGRGSIMLHGHSHGSFPDEAYGKMLDVGWDAHGKILHFDEIISMMSKRDIVTVDHHKIIKGE
Phage_AB65_00117	49829	50185	-	CDS	hypothetical protein		ATGAGTGGTATTGAAAACAACATTTGTTACCAACCTCTTACCTGGATGGGTGAGGGTCATTATGCGCAACGTGTTATTGTCTGTGCTGCAAATAAGTATATTTTGAATAATGGCGAAGAGTTAATTATTCCTTGTGTTCGACATGCAAATCCTGTACTATATGCACAGTTAAACGTGTTGAAAGAAGCAGGTGTAATCAACAAAACTTTGTGCACACCAGATAATCAAGGCTTTATCGATCAGTATTACAATTGGTGGAGTCGTGCGGATGCTTACATCATCGCGGAAAATGCTGACCAGATCGACCATGAGCGTAATGGTCACGACCATGAATTATTTAGCGAGGGATTATACTAA	MSGIENNICYQPLTWMGEGHYAQRVIVCAANKYILNNGEELIIPCVRHANPVLYAQLNVLKEAGVINKTLCTPDNQGFIDQYYNWWSRADAYIIAENADQIDHERNGHDHELFSEGLY
Phage_AB65_00118	50192	50335	-	CDS	hypothetical protein		ATGCATCATTCGGTTTGGTCGGAACAAGAAGAGGACGAAGGTTACTTTATCTACAGAGAAGAAGAGGATTGGCCCGACACAAGCAATGATCTTTTACTTCCAGATACTAGTTTTTTCGAGGATAATTTAAGAGAGGAGGATTAG	MHHSVWSEQEEDEGYFIYREEEDWPDTSNDLLLPDTSFFEDNLREED
Phage_AB65_00119	50345	50689	-	CDS	hypothetical protein		ATGAAAGTTTGGATAGATGATATGCGGAACCCAGCCGACTATGGACAGGAAGATGCAATTTGGTTTAAAACGTCACAAGAAGCTCTGGCCTTTCTCAATGATCCTGCTAAACTGTATCGAAGAGTAACCGAGTGGTCTTTTGACAATGATTTAGGTATGGAGTCAGACCAAGATGGGTATGATGTTTTCCTGCACCTGGAAGAACTTCTGGCGTTTGGTAAACCTTGCTTTGGTTCACCTACCATTTTCGTGCATACTTCTAATCCCGCCGCTGGGGATAAATTCATGCTTGCAAAAGAATCCATGCAGCGTTATGGTATTAAAATGATTCGTGTGCACTACTAA	MKVWIDDMRNPADYGQEDAIWFKTSQEALAFLNDPAKLYRRVTEWSFDNDLGMESDQDGYDVFLHLEELLAFGKPCFGSPTIFVHTSNPAAGDKFMLAKESMQRYGIKMIRVHY
Phage_AB65_00120	50700	51170	-	CDS	hypothetical protein		ATGAGAATTAAAGTAACTAAAGCTTACGATGATAACCCGAAGTTTATCTCTTTGAATAAGAGTTATGGTGTCGAAAACGGCGATGAGTTCGAGGTTATCGATCTTTTTGAGGATCACGGGTATATTGTCAAAGCCCCAATCACAGAGCAGGCTATTATCATCTTACGTACAGAGGCTGTTGAGGTAGGTTCTGATGAACCTCAATATGACAGCCCATACATGACAGAGTGGATTGTGGCTGTAGATGTTGGAGGCAGGGTTTCTGTATTGAAAGCTCCTAATCTCCATCCTAGTTTTACAGAGAACGGTAAGACAGCTTTGGATTATGGGTTGCCAGAAGATGTTGAGAATACACCGCCAGGTATGTACCGTTGGATTTGCTCTTTCCATGAAGAGAAG…	MRIKVTKAYDDNPKFISLNKSYGVENGDEFEVIDLFEDHGYIVKAPITEQAIIILRTEAVEVGSDEPQYDSPYMTEWIVAVDVGGRVSVLKAPNLHPSFTENGKTALDYGLPEDVENTPPGMYRWICSFHEEKDWESGLVDDWHFEVESSFLIMPA
Phage_AB65_00121	51167	51373	-	CDS	hypothetical protein		ATGATCCCTATAGCTGGGTGGGTGGTATTGGCAACACTTAATGGGAATGTTACTGTGGAGACTAAAACCATCTTCAAAGCACCAGAAGATTGCTATAACTCCTTGGTAACTTGGCCTCGTGATGAGGATGATAAGTCAGAGTATCAGTGTTTTTACATTGAGGGTAAGCCTGTAGAATTTGAGGTTAAAGTGAAGGAGGAAAAATGA	MIPIAGWVVLATLNGNVTVETKTIFKAPEDCYNSLVTWPRDEDDKSEYQCFYIEGKPVEFEVKVKEEK
Phage_AB65_00122	51370	51552	-	CDS	hypothetical protein		ATGATTTTACTCTATTCCGGTAAGGCAAAATACATGCAAGGTGTTAAACGTGTAGAGGTTACTAAGACAGTAACAATCGGGAAATCTTTTATCGTTTATTATTTCCTTGTTAATGGGAAGGAGTATGCTGTAGCAAAGACCTTGGTTGATAAGGGTAAAACGTGGAAAGTGGAGGCACTATGA	MILLYSGKAKYMQGVKRVEVTKTVTIGKSFIVYYFLVNGKEYAVAKTLVDKGKTWKVEAL
Phage_AB65_00123	51549	51830	-	CDS	hypothetical protein		ATGATCAAGACTTTTCTGAAGTGTGTAAAAGCAACAGATAATGAGTGGTACTCTGGATTATTCACTGCTGGCAAGAAATACGAGATCCTCAACGGAACAGGCAAGAAGTTTTCTCTTGTTGTAAATGATGAAGGAACGAAGCAAATGGTATTTGCTGAAAGTTCTGTTTATGGTATCTTTGAAGTAGTGCAAGAAGGCTCTCCAATGATTCTGGAGTATCATGGCACTAATAAACCATATACTGCTATGGATGTTATCAACAACAAGAGGAATGCAAAATGA	MIKTFLKCVKATDNEWYSGLFTAGKKYEILNGTGKKFSLVVNDEGTKQMVFAESSVYGIFEVVQEGSPMILEYHGTNKPYTAMDVINNKRNAK
Phage_AB65_00124	51827	52180	-	CDS	hypothetical protein		GTGGCGAAAACACCGAAGAAGTTATCAAAGCCAAAGAACGTTACTAAGAAACCGAAAAACGAGGTTCTCAAAGTAGCCAAATCAGTTCCTAAGAAAGATAAATTTGATACGGAGGCATTCGTCTTTGACACACCAATCGAGAAGATTGAAGAAGCGTTGCAACGTCTTGAGGAGCAGGAGGCAGATCCAATGGCTGAACCACTCACGGCAGACCAAATTTATTGGTGGGGAATATGGACTTTGCAACTGCCAGAAGCAAAAAGAAGAGGAATGACTTCAGTTCCTACTTGTGCAAAAGAAGCGGCTGTGTTAGGTTTGTATGAGAAATCTAAAAAGAGGAGCAAAAAGAAATGA	MAKTPKKLSKPKNVTKKPKNEVLKVAKSVPKKDKFDTEAFVFDTPIEKIEEALQRLEEQEADPMAEPLTADQIYWWGIWTLQLPEAKRRGMTSVPTCAKEAAVLGLYEKSKKRSKKK
Phage_AB65_00125	52134	52373	-	CDS	hypothetical protein		ATGAGCAACTATCCAATTACAGGCGTAACCTATTCTTGTGTAGCAAAAGGTGGTTTATATACGGTAGTGGAATTTCCAAAACCTGCCGGAATATCTAAAGTGTTTGATCCTGTGGTTATCTATGAAGATCTTAGAACAGGTCAACGTTACTGGAGATTTGTGAATGACTTTTTAGATCGTATGGAGGTAGTAAGTGGCGAAAACACCGAAGAAGTTATCAAAGCCAAAGAACGTTACTAA	MSNYPITGVTYSCVAKGGLYTVVEFPKPAGISKVFDPVVIYEDLRTGQRYWRFVNDFLDRMEVVSGENTEEVIKAKERY
Phage_AB65_00126	52370	52564	-	CDS	hypothetical protein		ATGAAAGACGTTATTCAAATGGTATTCCGTGTAACTCTAGATGGTATACACGTTGTTAAAGGCACACAGAACTACACAGAAGCGAAAGAACACTTCTTAGAGTGGATTGATACACTGAAGACACAAGATGTGTCCTACAGCCGTGTTACGCTTACTGGCGACCATACCCCAATCATGGAGTACGTAAAGAAATGA	MKDVIQMVFRVTLDGIHVVKGTQNYTEAKEHFLEWIDTLKTQDVSYSRVTLTGDHTPIMEYVKK
Phage_AB65_00127	52561	52677	-	CDS	hypothetical protein		ATGATAGCACTGATTAGTGAGAATCCAGTCCTGGCAACAATTGTTCTGATTTTTGCCTTATGTGTGGTTCACGATATTCTTGTAAGCTATTTTGACAATAAAGGAGGTAAGAAATGA	MIALISENPVLATIVLIFALCVVHDILVSYFDNKGGKK
Phage_AB65_00128	52661	52984	-	CDS	hypothetical protein		ATGAGATTTACAAGACAAGAGGTAGTTGTGCTGGACGAAGCAATGACAATGATCGTCTTTTACTATGAGGATATCTTCTGTGCAGCATATCATTTAAATGACATTCAGATTGAATGGCAGCAGATAGCATTCCTGTTGGACAAGAGTAATCATTTGGATGGCTTTGAGTATTTGGAGTGGGATGGTGCAAAGGAAGTTAAAATCGTAGGGTTAAATCACGATCAGATTGTTGACATGCAATGTAAGTTGTGTCATTATCAGTTCTCAAACAAGGTCAAACTCGAAAGACAATTGGAGGTGGTTAAAGATGATAGCACTGATTAG	MRFTRQEVVVLDEAMTMIVFYYEDIFCAAYHLNDIQIEWQQIAFLLDKSNHLDGFEYLEWDGAKEVKIVGLNHDQIVDMQCKLCHYQFSNKVKLERQLEVVKDDSTD
Phage_AB65_00129	53468	53653	+	CDS	hypothetical protein		ATGATTAGTGAGAATCCGTGCAAATGGCATCATGTGCCTATTAAAGATTGTATGTCTTGTAATCCACGTTCTATTTATAACATTGCATCTTATGATGATGACAATGTGTTAGACGATGATGAAGGCTGGGAGGATTTGGATTGGACTGGTTATGAAACCAAAAAGGATAAAATTATTCCTAGTTGA	MISENPCKWHHVPIKDCMSCNPRSIYNIASYDDDNVLDDDEGWEDLDWTGYETKKDKIIPS
Phage_AB65_00130	53951	54199	+	CDS	hypothetical protein		ATGTCTCTATTAGAAAAACACGTGTTTGAAGATGGTAACGGCAATGCAGTTTTTCTTTTCCATCCAGAAAAATACACATCTGAAAACAATGGTACAACTTCTATTGTAATCACTAAAGATGTTAAAGTTATTGATTTCTTGGCTCTGATGCGAGAGATGGATCTTGAAATTAATACTTTTAACGCAGAAGCTTTGGTTGTTGCTCTTCTGGAAAAGAAAGATAGTGAAGAAGTAGCAGAATATGCTTAA	MSLLEKHVFEDGNGNAVFLFHPEKYTSENNGTTSIVITKDVKVIDFLALMREMDLEINTFNAEALVVALLEKKDSEEVAEYA
Phage_AB65_00131	54446	54520	+	tRNA	tRNA-Met		GGCCCTGTAGCTCAATGGGAGAGCTGTCGGCTCATAACCGATAGGTAGCTGGATCGAAACCAGCCAGGGCCACCA
Phage_AB65_00132	54523	54597	+	tRNA	tRNA-Arg		GTCTTTATGGTGTAATGGATAGCACAGGAGTCTTCTAAACTCTTAGTCAAGGTTCGATTCCTTGTAAAGACACCA
Phage_AB65_00133	54928	55013	+	tRNA	tRNA-Ser		GGTAGATTGGTGAAATGGTAGCCACAACAGTTTGCTAAACTGTAGTCGGAAACGGCGTGTAGGTTCGAGTCCTACATCTACCGCCA
Phage_AB65_00134	55238	55323	+	tRNA	tRNA-Asn		GATGAGTTGGCTGAATGGTTTAAGCGGCGGACTGTTAATCCGTGTTCGAAAGAACGATATAGGTTCAAATCCTATACTCATCGCCA
Phage_AB65_00135	55527	55602	+	tRNA	tRNA-Thr		GCTTCAATAGCTCAGTTGGTAGAGCACTTGCCTTGTAAGCATGAGGTCGTAGGTTCGAGTCCTACTTGGAGCACCA
Phage_AB65_00136	55919	55992	+	tRNA	tRNA-Gly		GCGTTCTTGGTGTAGCGGTAGCATTCCGTCCTTCCAAGTCGGCGGCACGAGTTCGATCCTCGTAGAACGCTCCA
Phage_AB65_00137	56091	56166	+	tRNA	tRNA-Gln		TGGTTTGTAGTGTAGTCCGGTAGCACACGACACTTTGACTGTCGTAGGTTTGGTTCAAATCCAGACAGACCAGCCA
Phage_AB65_00138	56172	56248	+	tRNA	tRNA-Pro		CGGAATTTAGCTCAGTTTGGTAGAGCATACGCTTTGGGAGCGTAGGGTCGCAGGTTCGAATCCTGCAATTCCGACCA
Phage_AB65_00139	56255	56328	+	tRNA	tRNA-Ile		TGTTTCGTAGTTCAATGGTAGAACCCACGACTGATAATCGTGAGACACAAGTTCGATTCTTGTCGAAACAACCA
Phage_AB65_00140	56407	56485	+	tRNA	tRNA-Met		AGCGGGATAGAGGAGTCTGGTCGTCCTCGCCAGTTTCATATGCTGGAGATCATCGGTTCAAATCCGATTCCCGCCTCCA
Phage_AB65_00141	56693	56989	+	CDS	hypothetical protein		ATGCCTAAACTAAAACGTGGTCGTGGAAGACCAACAGCCGAAATGCAACAGATCTACGCAATGGATGCGGCGCAAGCAAGTGTAAAAGAATTATTTGCAGAGCATTATTTAGAAGCTATGCGATATATTGTTGAACTTGTTAATGATAAGGATGCAGCAAAACCTCTCCGCTTCCAAGCAGCTAAAGCTATTAAAGAGCAAGTAGAAGAATGGTTAGAAGAACATTATGAAGCTATGGAAGAAGAAACCCCTGCCGTGCAGAATACAGATGACGTTCCTAAAAAGATCGTAATCTAA	MPKLKRGRGRPTAEMQQIYAMDAAQASVKELFAEHYLEAMRYIVELVNDKDAAKPLRFQAAKAIKEQVEEWLEEHYEAMEEETPAVQNTDDVPKKIVI
Phage_AB65_00142	57131	57301	+	CDS	hypothetical protein		ATGCGCAATTTTGTAGTTAAAAATGATTTTAACCGTTCTTCTTATCATAAAGATAAAAAGAATGATTACACACGGGTTTGGAACTTGGAGGAAGAACTTTATGATGACAGAGAAGACTTGGGAAGAGATCCTAGCGGAGGCTCAACCAATGGAAGTGAAGAAGATAGTTAA	MRNFVVKNDFNRSSYHKDKKNDYTRVWNLEEELYDDREDLGRDPSGGSTNGSEEDS
Phage_AB65_00143	57352	57744	+	CDS	hypothetical protein		ATGAATCTAAAGACTAAAACTGTATTAAGTTTTGTTTTAATTGTTGTTCTTATTCTTGCCGGAATGTTTGCTTATAACAAGATACGTGAGTCTGGCTACAAAGATGGTGTTGCCTATCAAACGCAAGTATATCAAGCAGCCCAAGCAAAAGCAAAACAAGATTTTGATGTTCTTCAAAAAAGAGCAGATGAAGAAAGAGCATTATTAAATACTCAAATAAACAACTTGTCTAAAAACAATGCACAATTAAAAGCAGATTTAGAGAAGAAGAAACAAACGATCAATGAGGATACAACGAATTATGCAAAAACTAATTCTGGCAGTATGTCTTGCTTTGCCCCTAATGATGACGGGTTGTTCATCATCAACAAAAGTTTCCCCAGTTCTTATTGA	MNLKTKTVLSFVLIVVLILAGMFAYNKIRESGYKDGVAYQTQVYQAAQAKAKQDFDVLQKRADEERALLNTQINNLSKNNAQLKADLEKKKQTINEDTTNYAKTNSGSMSCFAPNDDGLFIINKSFPSSY
Phage_AB65_00144	57695	57979	+	CDS	hypothetical protein		ATGATGACGGGTTGTTCATCATCAACAAAAGTTTCCCCAGTTCTTATTGATGAGTGTAAGGCTGTAGCCATAGAAAAGGTTAAAGGTCCAGATTCGGACTTGATGGATAAAGTATCGACACCTGTGCCATACACTAAAAATCAAATTGCAAAAGGGGTTAGTAGATCTGAAGTTGTTAACAACCAAACTCAAAACAATGCTCTTTGGGAGCAAGATAGACGAAAGGTTCTAGGTTTACAAATATATATTAAAACACTGCAAGAAAAAGGTATTATTGCTGAATAA	MMTGCSSSTKVSPVLIDECKAVAIEKVKGPDSDLMDKVSTPVPYTKNQIAKGVSRSEVVNNQTQNNALWEQDRRKVLGLQIYIKTLQEKGIIAE
Phage_AB65_00145	57989	60064	+	CDS	hypothetical protein		GTGGCAAAGAAAAAGGCAGCAGGTAGTTTAGCTGGAGTAGATATTGAAGTAAAGGCTCAACCAGGTAAACAGACTCTTGCAATGGATTTAATGCCAGAAGTTATGATTTATGGTGGTGCCGCTGGATGTGTTTCTGCTGAAACAGAATATCTTACAAAAGATGGTTGGAGACAGATTAGTGAATATTCTGGAGAGGATATTTACCAATACAATCCTAAGAATAAGCGTTTAGAATTGGTAACACCTTATTTTGTAGAATACGATTTAAATGGAGATAACCTATACAGAATAACAAATGGTGTAGGATTATTCCAAGAACTTAGTATGGAACACCGTTTTGTATTCTATAAGAAAAAGAAATCAAAGAAACATTTCGAGATTCTTGTAGGAGATCTTATT…	MAKKKAAGSLAGVDIEVKAQPGKQTLAMDLMPEVMIYGGAAGCVSAETEYLTKDGWRQISEYSGEDIYQYNPKNKRLELVTPYFVEYDLNGDNLYRITNGVGLFQELSMEHRFVFYKKKKSKKHFEILVGDLIALQQIGKPLQGYVENPFGKRVPFNIPGKKSTYLKIHEVISTDDKKYCFETPSSYIVFRRGDHCFVTGNSGKSRLLLLKALKYAYKDPLFGGILFRKNTTAHRKPGGLFTEAKRLYLPLQPHVKESTMDIIFEATGGGTLKFDHLENDNVTAETNHQGTQYSMVGFDELTHFTQYEMLYLLGRMRSESETSFMLCTCNPDADSWVLNWVLPYLDEGGYPREDMCGKQKYFIIVNDEPVFADTPEELKEKYPENCFMENPNTGETVVI…
Phage_AB65_00146	60166	61731	+	CDS	hypothetical protein		GTGTCAACAGGAAAAAGAACGTACACTAAAAAGTCAGAATACTGGGACAAAGGTGCTGCAAATAAAGCTGCTCTCTCTCCAACAAAAGAAGCAGAGAAAGAGAAAACGTTACTCCTGTCACCTGAAATAGGAACGATCGGATTAAACTCAATCAAAGCATTTACGAATTTCATGCAACCCTATGAGACTCGTTTCCCAGAATGTATTCGCACTTTTAAAGAGATGGGTGAAGACCCTGATGTAGCTACTGCTCTTGACGCTACATATATCTTTGTAGATAGAGCATTCTTTGATTTCAAGATAAAATACAATGTAAACTCGGCAAAGTCAAGAAAAGCTGCTAAGTTTATTGATTACATGTTACGCAATATGCAAGCCCCTCTACGTCAATATGTTAGA…	MSTGKRTYTKKSEYWDKGAANKAALSPTKEAEKEKTLLLSPEIGTIGLNSIKAFTNFMQPYETRFPECIRTFKEMGEDPDVATALDATYIFVDRAFFDFKIKYNVNSAKSRKAAKFIDYMLRNMQAPLRQYVRSLLTYKQYGFAFAEKVYELDEDPKSPYFGYWRLTKLAFRPQDTLHMAQPFTYSADGRSILSVNQNITNTMLAPGNTTLETGIKEIPFSKVLFVGSNITENNPLGVSPLLAVYRSWREKSLIQEFEVIGVSKDLGGMPVLKVPSDILNRASLDPAGDEAQSLRVLQANIANLHSGEQAYMVLPSDVYEGTVMRQYDLVFQGVDGTGKQFDTQALIKQRKLDIYNRFGAGVLIMGDGDAGSFALSDNKQTLLSHFIERDVDIVVEAIN…
Phage_AB65_00147	61825	62304	+	CDS	hypothetical protein		ATGGAACTCAATAAAGATACACTGTGGGAACTCTTCAAAACCTTCGCTGGTTTTAAAGAGACTTCTGAATCCCAACAAGATTCTATACCATCTCAAAAACCTGAAACTCTAGTCAAACAAAATAAATTTGATGAAGAAAAGATGCAGGTTATTGAGGTCTTGTATTGTCCACCTGAAGAAGACGATCTCCACGGAGAGCGCATGTCTGATTTGGAAATCAGGAAGATGGTTGACAACTTCAATGAGAATATTACCAACATTAGTGGTAATCTTGGTCACATGAAGAACACCGATAAGTTTTCTCCAATTAAAGCTTGGGTAAATGAAGTCGATTGTTACATTGGTGACGAACTCGTTGTGGAAGGAACTCCCCTCGTTAAAATCCAATTCAACGACCCT…	MELNKDTLWELFKTFAGFKETSESQQDSIPSQKPETLVKQNKFDEEKMQVIEVLYCPPEEDDLHGERMSDLEIRKMVDNFNENITNISGNLGHMKNTDKFSPIKAWVNEVDCYIGDELVVEGTPLVKIQFNDPELYQARKDGVLKGLSIGAMGVKVKKD
Phage_AB65_00148	62307	63422	+	CDS	hypothetical protein		GTGGCAAATACATATTTAACTAACGTAGACTTTTCAGGAAAAGCTACGGAAGAGTCACTAGGTGCTCATATTGCTTACACTTTTGATTTTCAAGGTGGAGCGGCATCTGGTTATAATACCCCCCTTTTATTTAAGTCAGACGGATCTCCAGACATAACTTTTGAAAAGTTAGAAGCTCTCACTAAAATGGGAGAAGATGTTACAGAGTTACGTAAAAGCTATATTCAACAAGTGATGGATCGCATTTCTGAAAAAGTGCGTGAAAAATTTGAAGCTGGTTGGGATTGGGTTTACGTTATTGATGCTGACTTCGATGCGAACGTTGCAATTTTCTGTTCAGATAACGGTATGTTCTCTGTTGGCTTTAAAGTTGACGGACTGAATGTTGAAGTTGAAGAG…	MANTYLTNVDFSGKATEESLGAHIAYTFDFQGGAASGYNTPLLFKSDGSPDITFEKLEALTKMGEDVTELRKSYIQQVMDRISEKVREKFEAGWDWVYVIDADFDANVAIFCSDNGMFSVGFKVDGLNVEVEEVAKPVVRVTDYQVVDGDVMISIDFFEDVLDDALSNLVKSSLKQSQVKDYLVKAHAKANTNSVDAEANPAGDKSANTTGINKGETPLENINKEEFLKSAEFQELMKAQIAEAVEKAAADARAAAELEAQEKIAKAEQEAEELRKAEQARIEEEYTTVVKSYSFVEEDKVEALVKYLVDNKDIAETIVKAFEKARAEVDAVKKEFGTERGVDVINTQPVAKSSSELISQKAAELKKAQKQ
Phage_AB65_00149	63442	63840	+	CDS	hypothetical protein		ATGGCTAAAGGAATTACTTTATCTAACTCTCGCCAGGAATTCGGACACCTGGTTCTGGGTGGAGTGTTTAGCTCTGACCTTGGACACTGTGTACGTGAAGTTAACCTGGTTAAAACAGCAACCATGAAAATTGGTTCTATCCTGAAAGCTGACAACACTGAAGCTGCTAAAGCTGAAGCTGCCGATGCTGCTAAAGTTCTGATTTGGACTGATGCTCTGTTCGGTATTGACGATGTAGCAGTAGGTGACACTTTCACCGCAGTTGTTGGCGTACGTGATCTTACTCTGAACCGCTTTGCAGTATACTACAAAGATGGCTCCCTGGTAGATGACGCTGGCGTAGCAGCACTGGAAACACATGATCTGAAACTGACCGAAAAAGTCGTTTTCACTTCTTAA	MAKGITLSNSRQEFGHLVLGGVFSSDLGHCVREVNLVKTATMKIGSILKADNTEAAKAEAADAAKVLIWTDALFGIDDVAVGDTFTAVVGVRDLTLNRFAVYYKDGSLVDDAGVAALETHDLKLTEKVVFTS
Phage_AB65_00150	63862	64863	+	CDS	Major capsid protein	ORF4	ATGCCAGCAGTAATTTTAGATCAGGTTGTAGATTTCAGCCCTATGATCGAACTTCAGGATTCCCCTGATACACTGATTGCCAGCCTGAATCTGTTCAGTGTTGACTATCATTCAACTACCGCTATTGAAATCGGTAAAGAAAAAGCTGAAGATGCTCTGATCTCCGCTCGTGAGCGTGGTGGTGAGCGTAACTTCCTGACCATGAAAAATCCAGAACTGAAAGCGTTCCGCATTCCGTTCTTCCCTCTGGATAAAAACATCAAAGCTCAAGATATTCAATCTTTCCGTAGCTTTGCAATGGCAGGAATCAATGACTCTCTGCGCACAGACGCTGAAGTTGTTAACCGCTATATGTCCCAGATTCTGCGTGACGTAGCAAAAACCAAAGAAAAAATCTTT…	MPAVILDQVVDFSPMIELQDSPDTLIASLNLFSVDYHSTTAIEIGKEKAEDALISARERGGERNFLTMKNPELKAFRIPFFPLDKNIKAQDIQSFRSFAMAGINDSLRTDAEVVNRYMSQILRDVAKTKEKIFAEAVMGRAYNGVGGAANSAYNWYTEWGATQKSVAVDFASTTVSPAATIEQEARAYIIDTKQDGSTATRIVALCSREFFASLVNSPFVRQAYQYFQGTPNLLRDRLSGNMDVQVFEWNGVTYIEDIHGNIPAGEAYVLPMGIEGMFQAHYAPADTPELANTQARELYTFMISQHRTIQLQSEFSLLAVNTRPELVVKLTTA
Phage_AB65_00151	64897	65292	+	CDS	hypothetical protein		ATGGGCGAGCCTTTTCTGTTTACAATAAGAGTTTACAACGAGGAGATTGATATGTCAAACCCAGAATTGAAACGTTACTTTAGTTATCACGAAATGATTCGTGATTTCGAATCGCTTTCACCACTGATCGATGCTGATAAAACATTAGTATCTGCGCCACCAATGTCTTTCTATCTGAAAGATGGTCGTATTGCATTAGGTGGAAACTTCATTCACTTCCTCACGCGTTTGAGAGAAGAAACAGGTATTCTTGTGCATCCTTTTGCAAGTGAAGAACACATGGGTTACTATCTTGTAAGTTACGAAGACTATGCGCCTGTAAAAATCAAAGAAGAAGTTTTAAAAGTAGAAGCGGTAGACACTCCAGCTAAAAAACGTTCCCTTCGTAAAAAATAA	MGEPFLFTIRVYNEEIDMSNPELKRYFSYHEMIRDFESLSPLIDADKTLVSAPPMSFYLKDGRIALGGNFIHFLTRLREETGILVHPFASEEHMGYYLVSYEDYAPVKIKEEVLKVEAVDTPAKKRSLRKK
Phage_AB65_00152	65302	65850	+	CDS	hypothetical protein		ATGCTGAATGCGGTAGAGTTGGCACCACTGATCCGAATTCTTGTTTATAACCCTTCTCAAGAAGTATTGCCAGATGCAATGCTGATTCAGATCATCCAAACTTGGATTGATATTATAGGGAATGAAGATAAGGATAAGTGTGCAGTATTGTGGAACAGCTTGATTTCTGTTTTAGAGTATTTATGGAACAACGATGTTCTTAACAACAGTACTCAAACAGGAGGAGCTATGTCCCGCAGAGAAAAGATGGGTGAAGTCGAAGTTGAAGTTAAATTTAACAACGGTCAAGTCACTTATAAGTCTCCGTGGGAAGATATCTATCATAACTATTTAAATGGTCTTATGGTCATTCCTGGGTGCACGGCAGGACGAGGAGCAACCAGTAAAGTTCTTATTGGC…	MLNAVELAPLIRILVYNPSQEVLPDAMLIQIIQTWIDIIGNEDKDKCAVLWNSLISVLEYLWNNDVLNNSTQTGGAMSRREKMGEVEVEVKFNNGQVTYKSPWEDIYHNYLNGLMVIPGCTAGRGATSKVLIGGVDAREIDRVNSDPNSVNGLGNVASVDRNTRNVNYLRNYGPVSFYRRDK
Phage_AB65_00153	65850	66338	+	CDS	hypothetical protein		ATGGAAAGTGAGATCTTACCAGGTGACGATACAGATTGGGAAACCATTATCAAAAAGATGATGGACCTTGAACAAGTTCAAATCGAAGCTGGTTTTTTAACAAACAAAAGGCATCCTGAATCAGATCTCACTATTCCTGCAATAGCAGCTATTCAACAATATGGTAATGAAACAAATAACATACCTGCTCGCCCTTTTATAACAGATGGTGCTGTTATCTCACAGAACAATATCGCTAAAAAGATGAAGCAGGTGTTTGCAAATTACTTACTGAATAATGTCGGGTTAGCTGTTTTTGAGCCTATAGCGAGAGCCTCTAGAGAAGGAATAGCTCAAGCGATTGCAATGCAACGTTATCGTCCTTTATCTCCTGTGACAATTAAGATACGACAAGATAAA…	MESEILPGDDTDWETIIKKMMDLEQVQIEAGFLTNKRHPESDLTIPAIAAIQQYGNETNNIPARPFITDGAVISQNNIAKKMKQVFANYLLNNVGLAVFEPIARASREGIAQAIAMQRYRPLSPVTIKIRQDKGNYSNHILIDTAHMINAIETKITKSKSKK
Phage_AB65_00154	66384	66800	+	CDS	hypothetical protein		GTGTTACTAGATCAATTTACTCTCCTTGATCTAACTGAATACCAAGGTCGTAGACGAGTCTACAAAGAGGCCGTTGGTTCAGTTATTGCTAACTTAGAAAGTAGTGTAGAATATGAACCATTTACTATTGAAGCGGCAAGCTTACAACCGATATCTGGTAAAACACTGAATGCACTACCCGAAGGTTACAGATCTAAGGCTCAATATAGTTTCTGGACTAAAACAGAAATGAAGGGGTTACAACAAGGAACAGAACAGTTATCAGATCAGATATTGATAGATGGTAAATGGTATTCTGTTTATTCCCTTAAAGATTGGACCAGAACATCTTTCTTAGTCCATCATCACTGTGTTGCAATATTAGACGATCAAAACAACTCCTGGTCTTATGGAACAGAA…	MLLDQFTLLDLTEYQGRRRVYKEAVGSVIANLESSVEYEPFTIEAASLQPISGKTLNALPEGYRSKAQYSFWTKTEMKGLQQGTEQLSDQILIDGKWYSVYSLKDWTRTSFLVHHHCVAILDDQNNSWSYGTEGGNFG
Phage_AB65_00155	66793	67431	+	CDS	hypothetical protein		TTGGCTAATATTTACCAACAAATAGAAGCATACGAAAATGCCATCTACTTAAATATAGGTGGCTTCCTTCAAGAATTAGTGGGGTTGCCAGTCTATGTTATGGATAAGCCATTCATTAAACCGGATACTCCTTACCTAGCACTACGTATTATCACTTCCAGCGATTCTGGAGGTTGGTCTTACCGAAGCTCTATTCAAAATGATATGTATTCCTACGAGATGGATAATACCTACGAGATTGAACTTGTAGCCTATCGTGGAAGACCTACCACTTTGATGAGCTATGTTCTGGCTGCTCTCCGTGGTGCAGAGGAATTAAAATACAAACATCTCTATTCTAAAGGTCTTGGTTTTTTAGGAGCCTCCAATATAGCTCAAGCCAATACAATTGTAGACGGA…	MANIYQQIEAYENAIYLNIGGFLQELVGLPVYVMDKPFIKPDTPYLALRIITSSDSGGWSYRSSIQNDMYSYEMDNTYEIELVAYRGRPTTLMSYVLAALRGAEELKYKHLYSKGLGFLGASNIAQANTIVDGDKTELRARMVMTFNTRMSIEDIATTPIEAINMHIRSFRDSYNDPIPLDLILNRVYAITLVPGEYSSVNQNGSLFNNPTE
Phage_AB65_00156	67466	68839	+	CDS	hypothetical protein		ATGGCAACTTTTCGTGAAAAGGTAGCAACCGTAACTTTACTGTATGGTGCTACATCAATTCGTGAAACCCAGTTCGATATTCCCCTGATCCTTACAGGTCAGAACGTAACTGGCGAAGCGATTCAATATTACTCTTCTTCCGATGCACTTTTGGAAGCAGGTTATGGATTAAATGATCCAGCGTATATTATGGCAGTCAAACTGTTTAACGGTTTGTTCCCACCAGATCAAGTCATGGTTGGTAAGCGTGAAGTTACAAACTTTACTCTAACTCCAATCGTAGAAGATAGTGCAACTTACACAATTACCATCAAAAATGGTACCAAGAAAAAAGAATTTAAATTCATTGCTGATGACACTGCAACTGCACAAGAGATTGTAGTTGGTCTGACTGAAATG…	MATFREKVATVTLLYGATSIRETQFDIPLILTGQNVTGEAIQYYSSSDALLEAGYGLNDPAYIMAVKLFNGLFPPDQVMVGKREVTNFTLTPIVEDSATYTITIKNGTKKKEFKFIADDTATAQEIVVGLTEMINADLVYGPLFTVANNGAAMTFTPVEGKFGSIDSTGFTQETVYANAITEDIAALHDIDSSWFWTLSDSHETEDVLALAAWVEENDKVYFFSSSEPGIKTKAEDNVLERLNDLGYNNTCFALWMTDADSVFPEAAVVGAICSRQPGLTTLHGKTLVGVEIEKLDQTSENNIVQQNGNIYRKEHGTLFYRDGLMVSGFFVDYVVHALWFKARTEESLFTLFKQQSMLGGGVRATSNGLALIRQAVLANPIQVGILNGSIANEVVTSEE…
Phage_AB65_00157	68886	69365	+	CDS	hypothetical protein		ATGGATAAAATGCTTACTGGCGTAATGGCCTACGACCCATCTCAAGTTATCCTTTCATTAGGTGGTTGGGAACCGTGGGGTTTTGCGGCTGATACTAAAATCGTTATTGCTAAATCTAACGATATTATCAACCCTTATGCAGGGACTGATGGCGACGTTTCACTAGCTTTGAGTCGTAACCGTTTGGGAACACTCACAATGTCTTTGCAACGCACATCTCCAGCTAACGAAGTACTTGCAACATATGCACAAACAATGTATTCTACTCGTCAAGTAGCGTTCAGTGTTTATTTAGAAGACCCACGTGGCTATTACATTAGCACGATTGGATGGATTCAAAGTCAGCCTGAAGATACTATTGGCGAAATGATTACAGAGAACCAATGGGTTATTGGTCTT…	MDKMLTGVMAYDPSQVILSLGGWEPWGFAADTKIVIAKSNDIINPYAGTDGDVSLALSRNRLGTLTMSLQRTSPANEVLATYAQTMYSTRQVAFSVYLEDPRGYYISTIGWIQSQPEDTIGEMITENQWVIGLKDASLLRNEVGVGLSTLNSISALTIQ
Phage_AB65_00158	69411	69893	+	CDS	hypothetical protein		ATGTCACAAGAACAAGATAACACAATTCAAAAATATGCTCGACCAGAAGAAGTAGTTGAGATTCCGTTAGATGGAAACAGATCTGTTACTTTCCGTATTATGAAGTGGAGTCCATCTAAAGTGTTTGACAGGATTCCAGAATTAGGTAGTGTTCTGGTTGTTCCTATGACTATGTATAGCACAGCAACAATGTCCGCAGACGAAGACCTTGAGTCACGTATTGCTATGGCATTGATCCAACTTTTTGCAGGTTTGGAAGAAAAGAATTTAACTGTCTTTTTGCGTAAAATTTTAGATGAGGTTTATACTCAAGACGGTTATAACGTTGCAGAAAATTTTGATGAATTATTTATGGCTCACCCAGAACTAGTGTTAGATCTTACTGCTAAAGTTCTGGAG…	MSQEQDNTIQKYARPEEVVEIPLDGNRSVTFRIMKWSPSKVFDRIPELGSVLVVPMTMYSTATMSADEDLESRIAMALIQLFAGLEEKNLTVFLRKILDEVYTQDGYNVAENFDELFMAHPELVLDLTAKVLEVNYGPFFKRGFGKLFTQLQAMTSLAAN
Phage_AB65_00159	70180	72168	+	CDS	hypothetical protein		TTGTTAGAAATTAACGCCTCCAAAATTAGTAACGTGGTTACGTTTAAGGTGGACAAGAACAGTCTCAAGGAAGCAAAAGATGCCGTGTTGAGTGTTCAGAAGTTTGCAAATAAAATGCAACCCACTATGAACATGACCAAGTTTAGACAACAAATGAAAGAGATTGAGCGTGAACTTAAGAAAGCTCAAACTCAAAGTCAAAAACCTATGCGAGCACCTACTCCCGCTGGAGCGGGTGCTCCTGTAGGCGGATCTGGTAGACCTAGAACTCCTAAAACCCCGCAAGGAAGAGAAGAAGAAAAAGCTCGTAAAGCTGCTGAACGCGAAGCTAAAGCAGCAGCACGTAGGGAAGATTTAGGTAATCTTCGTTTGCAGAACTTTAACTATCGAGCAAGAGCA…	MLEINASKISNVVTFKVDKNSLKEAKDAVLSVQKFANKMQPTMNMTKFRQQMKEIERELKKAQTQSQKPMRAPTPAGAGAPVGGSGRPRTPKTPQGREEEKARKAAEREAKAAARREDLGNLRLQNFNYRARAFSKASPGAMQEARDVMGKAVEQYKKGEITLQRMNQALAHQLDALRRSHREKNAEIEDEVRGRRRIRRELEAEAKMRIRMRNRELRDIERNRKRELAQQKRDRDRRYGQLKEGAAGLNPRMIASSLIGAGLFAGGSVVGNTLMNTNERIKLVSRGAENVQTNANAILAMTAWGEQNGVDSANIIKSIDNIKDVRERLGNTVLASKWNEKEGKWKGGDNGINDIMNLFGWNPEQLKPLQNDPLAFIQATVNEGERRGMNSAQIGRLLE…
Phage_AB65_00160	72295	72996	+	CDS	hypothetical protein		ATGGCAGCAATGACTCCACAACAGTCGGTGAGAGCCGTCTATAAGGCAGAACAGGAAATCAACTCTACCGAGAATAAAAATACCTCGGCATCTACTGTAAAGGGTGATAATGGTTTCTGCATTTTAGCAAGTGTTTATAATAGTTCAAGTGATCAATACATTCAAAACTTTAAAGCAATTACTTTCGATTCGGTCCCTGAAGTAGGTGTAACTCGTGAGGCAGATGTTACAAGTTTTCCAGTAGAATCAGGATCGGATGTAAGTGACCACGTTCAAATAAAAAACAACAGATTTAAACTTTCAGGTATAATTACCGAAACACCAATTCGGCTTATGCGAGATCAATTATACAGTGCAGGTGTAAATGGGGCAAGGATTTCTCAAGCAATAGAATATCTA…	MAAMTPQQSVRAVYKAEQEINSTENKNTSASTVKGDNGFCILASVYNSSSDQYIQNFKAITFDSVPEVGVTREADVTSFPVESGSDVSDHVQIKNNRFKLSGIITETPIRLMRDQLYSAGVNGARISQAIEYLDQIFESRQPIVLLTEHRTFENVILKGYSYDYKSEFAMQFDLEFEQIRLVSKATTNAIAVKTAPNKSTGGDVKGQVASNGPKSDITVRTAEATNTPTNNGG
Phage_AB65_00161	72999	73412	+	CDS	hypothetical protein		GTGACAACTTATTCTAAAACAACAAGGTCTACAAGTAATACAGGCTACAGTGCAGTTTATCTAGAGGACCATTCTACTTATTTTGCATGGTATCTGAAAACTGAAGAGTATCCTGATCAAACATATACAGTTACATTGGATGGAGTTGATTATGACATTCGTTTAAGGTGGAACACTAGGGACGAGTCTTGGCAATGTCAGATTGGATTATCTGGAGATGATCCAAGTATAAGTTTCAAAGTTACAAATGGTTTAGATCTTCTTAAACCTTATAAATATCTTGAAAGTGTGCCAGATGGTCAATTGTATATAGTAGATACAGTTAAGATTAATGGTCGTCCTGGGTATACAACTACAGGTCGAGATAAACGTTTTGTATTGGTTTATATTGATAACAAA…	MTTYSKTTRSTSNTGYSAVYLEDHSTYFAWYLKTEEYPDQTYTVTLDGVDYDIRLRWNTRDESWQCQIGLSGDDPSISFKVTNGLDLLKPYKYLESVPDGQLYIVDTVKINGRPGYTTTGRDKRFVLVYIDNKPNQA
Phage_AB65_00162	73422	74432	+	CDS	hypothetical protein		ATGGCAGAAAGAGAGTATACAAAAGCTCCTGCCCCTAATTTAAACAGGGCATACAAATTATTAATTGGTTCTGCCACAAACACAATACAGAAGAGAACTAAGAACTCGGCATTTAAATCTACAGTAGATTTGGATACCAAGTTAGGAACAACAGAAAAATCCTCTTCTAATTTGTATTTGTTGCAAGACCATCAAATAACCTTCAGTATTAAGAAAGATAATAACAAAGATCCTAACCAAGCAGAGATTGTAGTTTATAACCTTTCGGATGATACTGTTAACTATATAAACCGTGGTATCCGAAATAACTTGGCTGTTGCTTTAGCGGTAGGATACGAAGGTGAAGAGTTGGTTATGGTCTTCAAAGGAACTATCCAGTGGGTTAGTGATACTTTTGAC…	MAEREYTKAPAPNLNRAYKLLIGSATNTIQKRTKNSAFKSTVDLDTKLGTTEKSSSNLYLLQDHQITFSIKKDNNKDPNQAEIVVYNLSDDTVNYINRGIRNNLAVALAVGYEGEELVMVFKGTIQWVSDTFDSVDRKTTLHCLDGGINIAEARTSRSYPKGTKIKRVVTDLVKDLGTTEGNIHVDNDQTLSSATAMCGNTSHYLEHICKSIDHNVSIQDGSVYVTPRSQMSSARSAYISPETGLIGSPEPFHNDIKPTKKVTKSSKKAKKPTDGVKFKCQMNGAILPEKTIWLKSRDYDGPFKVVSVSHNGDKEGKEWVTEVECVSVSEIMTKEK
Phage_AB65_00163	74432	75166	+	CDS	hypothetical protein		ATGGATGCATTGAATTTTGTCACAGCAATGCGTGGCTTAATGACAGAACAATTAGCAGAAGTCCATACAGCCTTGCCAGTCCGTGTGACTGGCGTTAATTATGGTGCTAAGACTGTCACCTTAGAATCTATTGTTAAAAACACACGATCTAGTGAAGATGAAATAGATTATCCTACTTTTGAAGATGTTCCTTTCATGGTTAATGGTGGTGGGACAGGAAGAATCTCATTCCCTATTAAATCAGGAGATTTAGGGACCGTTATATTTTCTGAACGAGATCCTTCTAATGCACTGCAAACTAGTGGGGAAACTTCTTCATCATCCACTTTTATGCAGCCTTGTGGATTATACCCTATTTGTTTTATTCCCAAAATAGCTACAGGAACAGATTCAACAGAA…	MDALNFVTAMRGLMTEQLAEVHTALPVRVTGVNYGAKTVTLESIVKNTRSSEDEIDYPTFEDVPFMVNGGGTGRISFPIKSGDLGTVIFSERDPSNALQTSGETSSSSTFMQPCGLYPICFIPKIATGTDSTEAVDSEKVVISNNKNTYASFDPTGNISIWNSQGMKIDITTSGITITDGTGTLDLKGGNLTFKGGVADINGLKIDQNGLMTDGNGIGFHTHTHTVRNIQSGSSSAESLKPTGA
Phage_AB65_00164	75168	75794	+	CDS	hypothetical protein		ATGGGAATCCCTTTTGACTTAAAACTTGGACCAAACAACGACCTCATCATGGATGATGGGGATTTGGTCCTCACTACAACCAGAACAGAAATTGCAGCACAAACTCTTGGGATAACTCTGAACACGTATCGTGGGGAGTGGTTTTTAAATACTAACTTCGGTGTTCCTTACTTACAAGAGATTATTGGTGTTGCTAGAAAGAAAGATATTGTAGACAGAATATTTTTAGCAGAGATTGCCAAAAACGTTTACATAGATACAATAAACAGTTATAAATCTGCTTATGACATGGATCAACGTTATTACTCAATGACAGTTATGGTCACAGTTGGAGCAGATACAGTAACATCTATATTCAATACTCAACCTTCTGAAGAGTTTATTTACCCTGAAGCTGGT…	MGIPFDLKLGPNNDLIMDDGDLVLTTTRTEIAAQTLGITLNTYRGEWFLNTNFGVPYLQEIIGVARKKDIVDRIFLAEIAKNVYIDTINSYKSAYDMDQRYYSMTVMVTVGADTVTSIFNTQPSEEFIYPEAGEDNAAITCEAYSIVENSNRLYRFINFVGLPRDTYSTWWNEWSTESAVERIMVNEKGDALATNNNFGITAMTGVEE
Phage_AB65_00165	75794	76267	+	CDS	hypothetical protein		ATGGCAGATTTAACTACGATCAAAGTTTCTGATCTTACACAAACAACCTCTGTGTCTGATACAGATTTCTTTGTAACAGATCAGGCTGGAATAACAAAGAAAACTTCTTTGAAAGTGCTGTTGAGTGGTGCAGGGGTAACTAGAAACCGTCTGAATGCGCGGGGAACAGTAACTAGCACCCTGGCATTAGATATTAGTTCAGCAGAATATTTTTCAGCAACTTTATCTTCTGCAACGTGCACAATTAGTTTTACTAATATTCCAGTAGCAACAAATGCAGTTTTAAACTTTACTTTAGCTTTGCGTCAAGGAAGTGGTGCAAATAAAGTCGTATGGCCTTCTTCTGTAAAATGGAGTTTTGGTCGTTCCCCAGTTTTGAGTTATCGTCAAGGTGCAACA…	MADLTTIKVSDLTQTTSVSDTDFFVTDQAGITKKTSLKVLLSGAGVTRNRLNARGTVTSTLALDISSAEYFSATLSSATCTISFTNIPVATNAVLNFTLALRQGSGANKVVWPSSVKWSFGRSPVLSYRQGATDTFEFISYDNGATWTGSLVLAGVI
Phage_AB65_00166	76267	79143	+	CDS	hypothetical protein		ATGTCAAGAGTTAAGCACAATATTGACAACACGTTTCAGTTGATTGAAGGGTTGGTTCAGTTTTTGGAAAGAAATACTGGGCTTACCATAGATCCTACGGTTCAGCATTACATTATCAACCCACAAAACGTATTGGCGAACAACAGACACTTTATTAACTGGACAGCGCAGGAAGGGCAACCAAACGGTGACGCTACTACCGAAGGTCAATCTGTGCTTATCACTGGTTTTGCTTATGCATATTTGGCTACAGGGGATAAAAAATATCTTGAATCTGCCGAGAAGTATTGGCAAGCCTATATAGATCACTTCTTCGGGGGCCAACCTATTCCTGATCCTCCAGCTAAATATCGTCCCAATTGGATCATCAATGGTAAAGAACCACGTTTAGCACATTAC…	MSRVKHNIDNTFQLIEGLVQFLERNTGLTIDPTVQHYIINPQNVLANNRHFINWTAQEGQPNGDATTEGQSVLITGFAYAYLATGDKKYLESAEKYWQAYIDHFFGGQPIPDPPAKYRPNWIINGKEPRLAHYPLTDDGYPTHGGFKGSMMTWINGRTVIPKGAPHWGEYLDKAWFAFNGNLGWNSVNATVYATNPDGSTNWKEYGDQWDVEWIIDRLGRKVDWDGNILSTGHSFAEYGTVQLKNASVNGDYKFNYATCNPVEHGGYLLKRNEMWHNRPVNVPVELGYQDNASDAETWWCDANYLMYQITGERKYWLCWQSSLLLCQDYSNIDMFDKFFRRSTTAIIPFTDGISYDYSYPSTAIPKYSRDELGYTVIRQDVAAQTTLEQQAVWFRVDQN…
Phage_AB65_00167	79152	81215	+	CDS	hypothetical protein		ATGAAACAAGCTATATTTACTGTCACGCGAGACAAGAGAGTAAATGCGAGTTCATTTAACTACACGACTGTTGATGGAACAGCAGTCGCTGGTAGAGATTATATTGCAAAATCGGGAACACTTGTGTTCCCTGATGATGCTGATTCTGCTACCATTGTGGTTGAAGTATTTGAACGACCAAAGAACTCAATAGATCTTAACTTCTCCCTCCAAGTTTCAGGGATTAGTCAAAATAACATGATGGTTGAAACGACCATCAATTGTATTATAACTACTATCCAAGAAAATACTACTCCAATAACTTGGACTACAAAAAACGTTAAAATGTTCTCTCCTATGTATTGGACAATAGACTCTCAAGCAACGGAAAGTTGTTCTATTGTATCTCATGGAGACTCT…	MKQAIFTVTRDKRVNASSFNYTTVDGTAVAGRDYIAKSGTLVFPDDADSATIVVEVFERPKNSIDLNFSLQVSGISQNNMMVETTINCIITTIQENTTPITWTTKNVKMFSPMYWTIDSQATESCSIVSHGDSFTARFVNRTTAGLAGVIWSTVDKYDHKGVGYLPHTDLSSDKLWFKMEISQNMPGFKEEPLVPTLTVTLLDKSVHYVSLGFYASDISEDGKTATIKLDFGNIFSGPNNDIPLDMSAVDNIFFSLITARYEEIEEVVPIDSQEAWFTFTLLEPTSGYSMMKVSNLVQPEHDIRMCTSYDDMYNLTPERVIYNTYALGYRGMINHYNGMSHYYEFSWNGTSWALNRSVFLNPATEAWLNSFHSIANENGYTIMNSLSFELMSTVCPVEW…
Phage_AB65_00168	81208	81468	+	CDS	hypothetical protein		ATGCCTAAAGAAAGTGGTTTTAAAAAATTTATTCGCGGAATGTTCTGCACTTACCCTGGCAACGGGGTAAGCTCTACAAAAGTCTGGAACGCTGTAGGCATGTCTGTTATGACAGGCATGTTTATCTTTTTAGGAATAGAAAAAGAAATTCCTGAATGGATGGGTTGGGCTTTTGTTTTCATGATAACCCCTTCTCGCCTCATGAAAAATCTTATTGATTTACGTTGGGGCAGATCACAATCTACCAAAGAGGATGACTAA	MPKESGFKKFIRGMFCTYPGNGVSSTKVWNAVGMSVMTGMFIFLGIEKEIPEWMGWAFVFMITPSRLMKNLIDLRWGRSQSTKEDD
Phage_AB65_00169	81468	82955	+	CDS	hypothetical protein		ATGGATGAATATGGTTTGACAGATGCGGGGTTTGTAATCCCGACTTTTGACGATGTTCTAAACAACTATATGACAGCAGTAAAAAACACATTTGGTGCAGATGCCGCCACTTCGGAAGACACTGTGATCGGACAACTGTTTAGAATAATTGCATACACAGATTACACATTGTGGGAAGGTATGCAAGGGGTCTATAATACTCAAACACTAGATGGTGCAGAAGGTATTTATCTTGACGAAATCTTTTCTAAACGCGGTTTCTATCGAGCAGGGGCAGCAGCAAGTACAGGTTATGCCTATGTTAAGAGTAATAACAAAGCAGCTTGGACTTATGAGCTAGGCACGGATATTTACTTCAACTCTGATAGTGATATGAACTACTATGTTAGCACACCAACC…	MDEYGLTDAGFVIPTFDDVLNNYMTAVKNTFGADAATSEDTVIGQLFRIIAYTDYTLWEGMQGVYNTQTLDGAEGIYLDEIFSKRGFYRAGAAASTGYAYVKSNNKAAWTYELGTDIYFNSDSDMNYYVSTPTMLNAKIAAYQISRANATATGVPNITFYAQSAVDGGLNSKTLAPGSSTFITDLETFIKANLTEADRSLVFSDSGNLSIGFTSLTSDTPVGLVTPIKFYASVPVGTKWSEIPVVAAEKGYNPVGVESITGISSTFTGYLDSGNFYSFSPGRDVETDAEFRSRFNDNVDEANAGTRAAIVKALLLTDGVTKVKIYDNPTLHDQEHAPAMTFQTIVYGGSAEEIANVIYKTKPINTLTHGTTNITVTTEDGGQEIIRFSPGASAMYSVKL…
Phage_AB65_00170	82958	83587	+	CDS	hypothetical protein		ATGGCAGTGAGTGTTGACCATGTAACAACTTGGGCCAGTATCAATGAAGATGTTAAAAACCTTCTGATTGAAGATTTTAAATCTTCTCCTAACATTGTCAAGCTCCTCTACATCGTATCCAGTGAAAAGCAAAAGATAGATCAGGCAATGATCTATCTTGCTAAACACCGCTTGATCTCTACAGCCACAGGCAAATACCTAGATATTCTAGGGGAAGAAATGGGGATCGAACGTAATGGCTCTGATGATGAAGAGTATAGAACAATATTAAAAATCAGGGCTTACCGCGTAGCCTCATCGGGGACTCGTGGTGACATAATTGATATCTTCGCCCGTTTCACAGGAACAGAGCGTGAAACGCTTAATACTTACGTAGGTTTGAATAAAACCTTTGATGTG…	MAVSVDHVTTWASINEDVKNLLIEDFKSSPNIVKLLYIVSSEKQKIDQAMIYLAKHRLISTATGKYLDILGEEMGIERNGSDDEEYRTILKIRAYRVASSGTRGDIIDIFARFTGTERETLNTYVGLNKTFDVFFYNLCLQSDQALEQLLSVFPIISSYRLGAKAGSAFGFSSYYATKPPHGIGGLGSLYMESTGDETGRMCTLLKQID
Phage_AB65_00171	83597	84658	+	CDS	hypothetical protein		ATGGCGAAGCCAATATATTATCCTGACTGGGCTACACAAACTGTAACGCTCCCAGGAACTTTAAACACAAACAAAATTAGACCTAAAGAAACCATCCGCACAGTTGGTATGGATTATGGTCAAATCATGACTTGCGAAGAAATGAACTGGATTCTTAATAATATTGGTTTATGGATTCGCTATTTGGTGGATGACTTTCTTCCAACTTTACCTAATACCTACTTGCCTTTAGTGGGAACTAAGATTACAATGGCAGGTGATGCTACTGGTGAGGCTACTTGGAACGGTAACAAAGAAGTTACTTTATCTATCCAGGTTCAAGATAACAGTCATAATCACTTGTCGGCAAACATTACAGATGCCACTAGTTCAACAGTAACACCAAACGTGCTGGTAAAA…	MAKPIYYPDWATQTVTLPGTLNTNKIRPKETIRTVGMDYGQIMTCEEMNWILNNIGLWIRYLVDDFLPTLPNTYLPLVGTKITMAGDATGEATWNGNKEVTLSIQVQDNSHNHLSANITDATSSTVTPNVLVKRDAGGAIYGGDVYVNGTSTTDPATLFFKNFAGQTNGEISAEYQSGGQLYIYRRNPSTGNVSAGVRLYDAGYVLIDSPRSNSGQDTSNGNALVRLDYLNSRLTSLQNTLQTNINTVQNNLNSVNSNLSSRINNVESNHQNQITNNYNYANGTFVRDIRYTSQGVYYPPGNEVSWTYICSSGYVLSGIIVQETGRSSADNIGGVYFKRLQRNVNGNWYDIGG
Phage_AB65_00172	84659	85204	+	CDS	Tail fiber assembly protein U	U	ATGATATTTACAAACTTTAAAAAATATATTCCTGAAGATCCTGAACTAAAAGAATTGGTAGAAGCAGAGAACATTCTTTTTCTTCGTTGCGATCAAGGTTACGATTGGTATGATTTACGTAGCACAGAATTCAATAACGATAAAATGAAAGTCGTTTTTGATGATCAAAATCGTATTGTGTTTTGGAATACTGATCCTACCCTACTTTGCCCTGAAGATCTTTCTATAGCACAAGTAGACTTTAATATAGATACTTTTGAGGATATTAGAAACAAGGTTCTGGATTTAGAAACCTTAACTCTTAAGGATAAAGAGTATTCCCGTGAAGAGTTGATGACACAAGCTAGTGCAAAAATTCGCTCTTTACAAGAAACAGCGGTAGCACTTATAACACCTTTA…	MIFTNFKKYIPEDPELKELVEAENILFLRCDQGYDWYDLRSTEFNNDKMKVVFDDQNRIVFWNTDPTLLCPEDLSIAQVDFNIDTFEDIRNKVLDLETLTLKDKEYSREELMTQASAKIRSLQETAVALITPLQYAKDLEMATEEELAYLKNLQVYVVKLNRVPLQKDYPYTIDWPTLPTE
Phage_AB65_00173	85214	85549	+	CDS	hypothetical protein		ATGGAATTTCAAGAAGCATGGGGACTTGCAAAGGATGCAATAATCCCTTTAATCGGAGTCATCTGGTTCTTTTTCAAACAAAAAATGGATAAATTCGGCTCTGATCTTGAGGAAATGGAGGAGAAAAGTCGAGAGCTAGAGAAGAAGTTGGTCTTTGTTGAATCAACTTACGCAACTAAAGCCGAACTTACCCAGATGCTAAATCAAATTAACTCTACATTAATGGCAAATAACAACACCCTTGAGCAAAAAATTGAAAAGATTATGGACCTCAAGAATGCGACTATCCAAATGATGCTAGATGACATAGTTAAACGTACACAGAATAAGGGGTAA	MEFQEAWGLAKDAIIPLIGVIWFFFKQKMDKFGSDLEEMEEKSRELEKKLVFVESTYATKAELTQMLNQINSTLMANNNTLEQKIEKIMDLKNATIQMMLDDIVKRTQNKG
Phage_AB65_00174	85553	88606	+	CDS	hypothetical protein		ATGGCAACATTCCCAACATATCCAGCAACGTCTCTCGAACAGGGCGTAGACCTGGTTATTTTCTCATCTAACCAACTCCATGATGTTATTAATGGAAGTGCTACAGAGAGTATTGAAACAGAATCAGGGTTGATACCAACCCTGAGAAAAGCCCTTGTTGACAACTTTTTCTTTAAAAGCCCATTGGATTGGGCGCAAGGCACAAACGAAACAGTTTTTAACCAACTTCGTTATTTCCAGAATGGAGTATTGAGCGGTTATTACTATGCTCCTAACGCTACATTGGTTAACCCAATCCCTATGCAAGGGACTCCAGTAGGAGATAACAACTGGGTATTGTGGGGACTGAAAACAGAACAATTAGCAACAGAAGTCACCCCGTGGGTATACTCTGGTGCA…	MATFPTYPATSLEQGVDLVIFSSNQLHDVINGSATESIETESGLIPTLRKALVDNFFFKSPLDWAQGTNETVFNQLRYFQNGVLSGYYYAPNATLVNPIPMQGTPVGDNNWVLWGLKTEQLATEVTPWVYSGATGYETVISPPYIFDSAIVTINGVIQVLGEAFRIEDSKIILSEPLGHDPATGLPNKLFAYIGKIVASADTDPNLENRLVSLETKTEELTESMDKVPLQTIARKYGLLDDEVAYATAGQSLTGIKALYDPVAQSSYTLPPNITGTLTSLSVSGVMTYSGGSVDLSALAVERGQFVHLPTSFGNNVTLTAKNQTIGRGAGRYRWAGSLPKSILASDTLETSGGLGPNAWVLTNTEGLLTPRGGTYNDLFDVVYLSEFANNTTTYTTPEA…
Phage_AB65_00175	88669	90693	+	CDS	hypothetical protein		ATGAATTTAACAAGACCTAATAGTGCGATAGCCGATCTGGTAGAAGCTACTTATCGAAAACGTCGCAGCTTTGAGGCAGGTTTTACATTACGTAATTCCCGTGAAGTTTTGCTGTTAGCAGCAGAAGGGAATTATTACCAATGGAAAGGAACTTTTCCTAAAGTAGTTCCAGCAAACTCTACGCCAGCCACCACAGGTGGTATTTCTTCCCTCGCATGGCAAAGTGTTGGGACCGCTGATGATATAGCAATTATCAATGCCAAGTTTACGGCAATGCAGCAACAGATTGATGATTTGTCGGAAACAATACCTGAAGCTGGTAAATCGGCTTATCAGATCGCACTTGATAATGGTTTTGTTGGAACAGAAGCACAATGGCTTGCTTCTTTGAAAGGGGAT…	MNLTRPNSAIADLVEATYRKRRSFEAGFTLRNSREVLLLAAEGNYYQWKGTFPKVVPANSTPATTGGISSLAWQSVGTADDIAIINAKFTAMQQQIDDLSETIPEAGKSAYQIALDNGFVGTEAQWLASLKGDTGAQLNIKGSLASTSELPSTGNVAGDGYIVGDVIYAWDGSVWKLISSLGPEGKSAYEVWLADGNTGSVYDFLTSIKGDKGDVGPTGPQGAPGVNANGFDYRGDLPSTSNLPQPNSENVSQAYSINGNLYVSNGTAWVNMGNIVGPQGPQGEAGKDGLDGTDGDEGKSAYQSWLDAGNEGTEVDFIASLKGPKGDKGDQGEQGPQGELGPQGPVGATGSGLEIIGVLNSEAELPPTGEVGDAYKINNDLYVWVQDATEWMNVGSLGG…
Phage_AB65_00176	90735	93410	+	CDS	hypothetical protein		ATGTTTCCAATTCCAATATTTACTATTATGACCAGCACTGGTGTCGTTCCTCTGCCAGCAGGTATTGTTAAAAAAGTAATCACTTTAGATTACCCAGATAATGCTGGTAATTCTAACAGCAGTTTAGCAATTTTGCTTAATGATGGTAGATTGTTTACTCAAGGCGCAAACCTTTTTGGTGAGATTGCAGATGGAACTCGTAGTGCACGATTCAATAATTTCCACTTAGCTTCTACTGTAGTAGCGGATGTGTTTACCGCAGATCGTTGTTTTGTTATTAAAACTAACAGTGGGGGATGGCAATATTCAGGATTGACAGCAGGATTGGTAGGATCTATAGCAGCAGGTGGTACGGATGCATGTGTAACTACTTGGACCAGCTTTCCATCTGTAATAACA…	MFPIPIFTIMTSTGVVPLPAGIVKKVITLDYPDNAGNSNSSLAILLNDGRLFTQGANLFGEIADGTRSARFNNFHLASTVVADVFTADRCFVIKTNSGGWQYSGLTAGLVGSIAAGGTDACVTTWTSFPSVITGTISLANLKEVKGGYNNTLWLMNSGVLYGSGQNTVGSLGASTTNEVSTPRQITSSAVAFDAGYNQCSYVNNVGTLRVCGASKGLAGNNNTTTAFVNATISTTETVYVKDYINTVSQTIVVGDTSGGTGTVNYLYVRSNTETTYTKLDTFAAGFSTWKFPPSRHSFFVGINNSLWAIGKNYTANLGLGYDSASGDPLQVGKPVKPEGVGSWDINKLTSVHTLNMDITNQLGYQGTFFVYNGDMYYSGIWKDGKASYLFNSGLNYNKF…
Phage_AB65_00177	93474	94361	-	CDS	hypothetical protein		ATGTCCGTAATTAATACTGAAACTGATCGTAAAGGCAAAACCGTAACTTATGCAACTGGTATCGTAGACTACGTTAAACTGGATAAATTCGCTGAACCTAAAACTTTTCATTGGGAAGGAAAAACGATTGTTTCAACTCACCGAGCTTCTCTTGTTCTGAAAGAGAAAGGTGCTAAACCAGATGAGAAAGGTGTTTGGATTTCTCTTGGTGACATTGAACTGAAAGAAGGTTATGAAAACCTGCAAGTCAAAGAAGGTGATAATTGGATCACTATTGAAAAAGGTGTAGAAGTAAGTATTGATATTGATCGCGTTGATAATAAAGGCGGTAAAACTTACTACAATACTAAAAAATCTCGTATTACAGTATTGTCTACCGATGGTGTTCAGAAGTCTAAC…	MSVINTETDRKGKTVTYATGIVDYVKLDKFAEPKTFHWEGKTIVSTHRASLVLKEKGAKPDEKGVWISLGDIELKEGYENLQVKEGDNWITIEKGVEVSIDIDRVDNKGGKTYYNTKKSRITVLSTDGVQKSNKSSGNKGSNDAAPKQSYKKRDTVGLETGHAVNGALELIRNGVKGDAFDIAGVVQSATVTLKSEIAESRGVDINDYDLGASVGHAILNACKDHTIKTVSVEDLIDSARKVLALSDKVAAAIRGSAEQPKKEEKKEVKKPEPQPEPTPSNQEEPPMDFDDDIPF
Phage_AB65_00178	94378	94770	-	CDS	hypothetical protein		ATGACTGAACGTTCTAAGATAGCTGTTGAAACTGTTTATGGAAACTATACCAGTTTGACACTAGTTGAGAAAAATGTTGTAGGTCTTGACAACTCTTTTTATTTTCAAATTTTGGTTATTCAAGGTGGAAACAAGAAGCTAACTGCTCGTGTTGAAACATCTGAAATAATTGAAACCACTGTTACAAACAAAGAATTCATTTCACTGCAAGATACAATCCGAAACGTTATAGACGAAGAAGGCAAAGCTGCCACAATTAAACTCGGAGGTTTCCCAGTGCAAATAGTTCATTTTCCTAATGGTGAAATTGGAGTTGGAATAGGTAAAGGTAAATACCTGTTAGAGCAAGATGATATGGAAAGACTCCGTTCTTTCTGTGCAAAATTAATGTAA	MTERSKIAVETVYGNYTSLTLVEKNVVGLDNSFYFQILVIQGGNKKLTARVETSEIIETTVTNKEFISLQDTIRNVIDEEGKAATIKLGGFPVQIVHFPNGEIGVGIGKGKYLLEQDDMERLRSFCAKLM
Phage_AB65_00179	94816	95409	-	CDS	hypothetical protein		ATGACTAAATCAAAACAAATCAATATTGCCAAAGAAATTCTTACCGTATTAAAGATCGCTGATCCTAATTCTGTCTTGGCTGGCGGTGCTGTTCGTGATTGGCGTATTCTTGATATTGCTGGACGTGATCTGGATTTCTATACATCCCTTCCTGCACATCGGACTGAAGAACAAATACAAGGATTAATTGCATCTGCTTTAATGGGAACCAATATTCGTAAACTAGGAAACAAAGAGGCTTCTGACAATTATGAAGGTGTTACTGGTCTTAAACATGTTTTTGAGTTTGAACGTGATGGTCAGCTTTGCAACCTTATGATTATGGAACCAAGCGTAATGACAACCTTTCTAAATGAGTTCGATCTGTCCATCTGCCAGGCTGCATTTGATGGGAAGGAT…	MTKSKQINIAKEILTVLKIADPNSVLAGGAVRDWRILDIAGRDLDFYTSLPAHRTEEQIQGLIASALMGTNIRKLGNKEASDNYEGVTGLKHVFEFERDGQLCNLMIMEPSVMTTFLNEFDLSICQAAFDGKDCYYSKDFETTLETGICFLHKDVREDAKHVIKIATRFPYLRFVKEVKVPRPPQVDTRLEEDDIPW
Phage_AB65_00180	95402	95620	-	CDS	hypothetical protein		ATGCGTAAATTAGTGAGCTTTAATGTTTCAATTCTTGTTGATGAACAAAATGAAGATGTTATTAAAGGTCTTGCAAATAAGATTGCAGGTGGAATGACGGAAGCTGAAGTGTGGGAAGAATGTGCTCGACTTTATGAGGAAGGTGTTATTGAGGTCTTGGGGGATGAGATTAATATGGACGATGTTGTAAAAGTAACTGTGGAGCGTATCAATGACTAA	MRKLVSFNVSILVDEQNEDVIKGLANKIAGGMTEAEVWEECARLYEEGVIEVLGDEINMDDVVKVTVERIND
Phage_AB65_00181	95631	95798	-	CDS	hypothetical protein		ATGGGAAATGGTATCATGATTTGCTATAAAATTGTGCGTATTGTCGGAGACGAAATTACCACTCGGTATTTTATGATAGAGTCTCAAGCCGATGAGGTTTACAATGACTGGCTTGAAAAAGGTGGATACGATTTTGTATCTAAAGAAACTTTCCGTTTAGAAGTATAA	MGNGIMICYKIVRIVGDEITTRYFMIESQADEVYNDWLEKGGYDFVSKETFRLEV
Phage_AB65_00182	95798	95989	-	CDS	hypothetical protein		ATGAGTTACGATTTAGATTGTTTTGGTATGCCTTACCTACCAGATGAATTTGAAGGTAAAGAAGAACGCGAATGGGACGATGGGGATATCCGTTGTTGGTCTTGTGGTAAAGATATGTCTTATGAACAACATATGCACAATGATGGTTTCTGCATACATTGCTATAATGAAATTGATCTGGAGGAAGATTAA	MSYDLDCFGMPYLPDEFEGKEEREWDDGDIRCWSCGKDMSYEQHMHNDGFCIHCYNEIDLEED
Phage_AB65_00183	96039	98636	-	CDS	hypothetical protein		GTGAGTAAGTTTACATGGGATATTGAAGCAAACGGATTGTTGAATAATGACACTATTGATTATTTAGCTAGTCCTTATCGTCTCAAAGACACATTTCAAATGCACTGTATTGTCTTAGAGAACCATGAAACAGGAGAAATAGTAGCTTTCCACGATGGCCCTAAATACATCTTTGATGGGCGTCCTTACGAAGAGTCAGATGGTAAATACACATATGTTCTTAAAGAGTATGTGGCGCAAGATTACACACATTTTCAACTAAAAGATTTCCCAGATTTTATTAATCATGAAGGTTATTTTAAAGACAAGCCTGAATATCTAGTTGAAATGGCTGTGGCTCACAACGGTATCAACTACGACTGGTTGGCTACAAAACTGTTTTATGGATTAGATTACAGT…	MSKFTWDIEANGLLNNDTIDYLASPYRLKDTFQMHCIVLENHETGEIVAFHDGPKYIFDGRPYEESDGKYTYVLKEYVAQDYTHFQLKDFPDFINHEGYFKDKPEYLVEMAVAHNGINYDWLATKLFYGLDYSVKYNTWGKNKVKLIDSLILSKVLNPDRKIEGKSGHSLAALSRKAGGDVKIDFRKEIPEEDRFKTFAADMLYYCIYDNKANTSVYNYLMEEWGDYDKWEGPFELEQRVADIITRQEHRGFAFNMKQAEENLAFLDAEMERLRLLVEPILPPKPATKGYLKAFIPPKLQIKKNLEPTNHMINFAKKHDGHLEERDGDWWLVMLGKEWKLPVAADEPLCDPNIPATLNDTTHIKNWLVGLGWVPSEYKDKDLTLKSGTKIKKSEEELQK…
Phage_AB65_00184	98636	99430	-	CDS	hypothetical protein		TTGAGCAAGTTGAACACACTTGATCAATATTACACTAACCCCGCTTATGCGGGGTTCTTATGTGATAAGATCAAAGAAATTTTTGGAGAGGAAGCTAACTACGTAGAACCATCTGCGGGAGAAGGAGCTTTCTCTTCTTGTTTTAAAAACATAACTTCTTTTGATATTGACCCTAAGTTTGAAGATTGTATTGAGGCAGATTTTTTAGCTCAATCTGTTGAGTCTGTTGGTAGTGTAACTGCTTTTGTCGGTAATCCTCCATTTGGAAAAAATGCTAGTCTTGCCATTAAATTCTTTAACCATTGTGCTGAAATGCTGGATAACGAAGGTGGTATTTGTTTTATCTTGCCTCGCACATTTCAAAAAATCTTTTTTGCACACAAGCTAAATCCCCATATG…	MSKLNTLDQYYTNPAYAGFLCDKIKEIFGEEANYVEPSAGEGAFSSCFKNITSFDIDPKFEDCIEADFLAQSVESVGSVTAFVGNPPFGKNASLAIKFFNHCAEMLDNEGGICFILPRTFQKIFFAHKLNPHMHLLYEEECPKGSFILHGEPWDVPCVFQVWIKRNEKRSPVVLGENRLFVLGNSKDYDIAVRRAGASAGKVLSEEDSLSEASTYFLKALTSDLKTRIIEAYPLLKAEASKTAGVRSLSLKELQWVLENIRKEE
Phage_AB65_00185	99440	99871	-	CDS	hypothetical protein		ATGCGTATGACAATCGATCTGAATGCAAAAGTTAAAGCTGCTGGTGCTCTGGGTGCTGGTGTTATTAAACACAAACAAGCGTTGGCATTTGCCATCCCACATATGATTGTTGAGGATCATCCTGAAGAGTTTGCTGTAAAAGTTGTTGAGAACAATGTCTCTGTTATTGAACATCTTCCAACTGGACGTTCTTACCGTGTTGTTTCTTCTAAAGGTTTCCGTTTCGATGTAAGCCCTTCTTTCACAAAAGGTGCTGGTCGTAGTAAAGTGGGTATTCTTTCTTACAAATATTATATCGATAAAGTTGCAGATGGTGTTGCATTCTGTCGTGTAAGTGAAGGTAAAGTAGATATCATCTTTAAAAATACTAAAAACATGGTTATTTCTGATGATGGTAAA…	MRMTIDLNAKVKAAGALGAGVIKHKQALAFAIPHMIVEDHPEEFAVKVVENNVSVIEHLPTGRSYRVVSSKGFRFDVSPSFTKGAGRSKVGILSYKYYIDKVADGVAFCRVSEGKVDIIFKNTKNMVISDDGKVDLTIEFANN
Phage_AB65_00186	99964	101742	-	CDS	hypothetical protein		GTGTCGCACATTATAACTAAATATGGATTTGATGTTGATCTTAGCAAGGAAGGGCATACAGGTTGTCCGCGCTGCATGAAAAATGGCAAGGATCGCTCTCGTAATAACCTGATGGTTTATGGATTAGATTCTAATGGAGAGCATAAAGGTGCTAAGTGCTTTGCGTGTGAATACACTATTCCTAGCGTAGAATGGTTACGAGAAAATGGTGAAGTTTTAGAAGAAGAGGAGGAGATTGTGGGTTCGGAATTTAATAAACAGATTCATCGTAAAATTGTTCAAGAAACATCAACCAACCCACGTGGTTATCGAGGCATTAAAGAAAAAGTTTCATCTTTCTATGGTGTTCGTTATGAATACCGTCAGGAAGGGGATCAGATGGTAGTAGAAAGTTGTTTA…	MSHIITKYGFDVDLSKEGHTGCPRCMKNGKDRSRNNLMVYGLDSNGEHKGAKCFACEYTIPSVEWLRENGEVLEEEEEIVGSEFNKQIHRKIVQETSTNPRGYRGIKEKVSSFYGVRYEYRQEGDQMVVESCLYPTTIGKELVGFKRRIHPKDFSKPIGQVGKDVDLFGQIRFADRSHTVVITGGEHDALAAYQMLSENLDNKYELPAVVSGTTGETSMYKQVQAQYPFFEKFKKIIVCMDNDKAGNEAFENIVKVLPRNKVYRMQMDLKDANQYLEEGRAKDFVKAFWSARLYTPAGVYASNVLYEAALECLESKMITLPPFMRVAANMLGGGLVEEEITVILAKTSIGKTLMVNEITKHIIVAHPEHTLGILSLEATYKKYSRNLLSSFLHIPLHRK…
Phage_AB65_00187	101755	102033	-	CDS	hypothetical protein		ATGATTAACACTTTTGATTTTGAATACACCACTCGTAACGGGAAAGCCTTAGTTGTGGAGGTGGATTACTATTATGAAGAGCCTAACCCGCTTTCTCGTGAAAGTGATTGGGATTACCACGGAGGGCTTTTAATTGACGGTATTCGTTTTTATGAAGGCTCTACAGAAGTTTTTGAAAAAGATTTAAATGTAACTGTAGCAGAAATTGCTTTCCAATTTAGAAAGCATATGGAAGAACTAGAAGCAGAATATATGATGGAGACTAACGAACCATTTTAA	MINTFDFEYTTRNGKALVVEVDYYYEEPNPLSRESDWDYHGGLLIDGIRFYEGSTEVFEKDLNVTVAEIAFQFRKHMEELEAEYMMETNEPF
Phage_AB65_00188	102033	102977	-	CDS	hypothetical protein		ATGGGACAAATAATTCTTGACAATCGTAACGGAATCAATTATAGTGTCTGCGATTTCCATAGGGTAGTGCTGCCTTACTCAAGGCAGTTCTCTTCACAACCTAAATACAACGTTTTCGTTTTTAACGGAGTGCCAACAAAAGGTAAAGAGGGCTTTTTAGCCCTTAAAAACCTAGGCTTTAAAATGGTTATGGATTTGGATGACTCTTTAGTTATTCCAAAAGGACACATGTTAGAAGGTATTTTTGAATCAGGTATTCGTGAACATTTAAAATGGTTTTTAGAGCACAGTGATCTTGTTACAACTACGACACCTGCCTTGCAAGTTGAACTTTCACAATACAATGATAATGTGCACATAATCCCTAATGGACTTCCTTATGATGAAGGTCAATTTGTG…	MGQIILDNRNGINYSVCDFHRVVLPYSRQFSSQPKYNVFVFNGVPTKGKEGFLALKNLGFKMVMDLDDSLVIPKGHMLEGIFESGIREHLKWFLEHSDLVTTTTPALQVELSQYNDNVHIIPNGLPYDEGQFVLTRDRYSKTPLVWAGSETHKQDLAILPDFGKDLTICGFRRDSEVLSSREWSVIRENVAPTCVYEGVRPYANYMESYDGHQISLAPLIDNVFNNAKSNLKILEAGAKGLPLICSPRENYHTQEFKDLLFFAETPSEWKDITEYLLSAPDVCMEKGLALAKYVRTHYHIDVLNERRRLLFEEL
Phage_AB65_00189	102985	103932	-	CDS	hypothetical protein		ATGTCAAATAAAAAATGGTCTAAACTAAAAATTGATGCAAAACCTCATAGCGGTTGTGACTATCATCGTATTGTTATGCCATTTAACAACAATAATTTTCAACCTAAGAAAGATATTGTTGTGTTTAACCGTATCCACTCTAAAGGTGCAGAATACGTTTTATCTTTGAAACGTCAAGGTGTTAAGGTTGTTGTAGATTTAGATGATTTTTACCAACTTAATCCAGAGCATTATTTAGCAAGTTTATACGAGTCAAACACTCATGCTATTGTGGCTATGGTTAAGCTTGCTGATGTGGTTATTGTGACTACGGAATACTTGGCATATAAGATCCGTCACTTAAATAGGAATGTTGTTGTGATCCGAAATGCACTTCCTTTTGATAGTGGACAATTCACT…	MSNKKWSKLKIDAKPHSGCDYHRIVMPFNNNNFQPKKDIVVFNRIHSKGAEYVLSLKRQGVKVVVDLDDFYQLNPEHYLASLYESNTHAIVAMVKLADVVIVTTEYLAYKIRHLNRNVVVIRNALPFDSGQFTLSNDRSSGTPVVWAGGASHEPDLRLVSNTFDDELLTIAGYEASQSITGQEWIKIRRNLPNAKYKAAVKDLDNYMSVYESHAIAIAPLVDNDFNNCKSNLKILEAGAKGIPIVCSKVLPYFNPVDARAVAYAENKAEWHYEIVKLLRNPNYREDRGLFLAEHVRTHYNLADANELRRQVIESL
Phage_AB65_00190	103922	104605	-	CDS	hypothetical protein		ATGGAAAATATTAAAATCGGAGTGGGTGTTATCACTGTAGGTGTCCGCCCACTTAAAGACTACCTTGTAACAGATCCACGTGCAGATTTTCGAGTATTCAACGATCCAGACCGTAAAGGTGTAGCTTATGCCAGGAATGAACTTATGCACCAGTTTTATGAAGAAGGTTATGATTATTGGTTTATTTTTGACGACGATTGCTACCCAGTCATGGAAGGATGGGAAACATACTTTGTAGATCAAGCTGTTTCTGGAGGATGGGATTTCTTTGGTATGCCGGAGTACTTCAAAGATAAAGTTGTTGGAAGCAAAGGAGAAGTTATTCTCTGGGAACTTGCAATGTGTCAATTTGCAATGTATTCTCGTGCCGTTGTTGAGAAGATGGGTTATTTCCGCCCT…	MENIKIGVGVITVGVRPLKDYLVTDPRADFRVFNDPDRKGVAYARNELMHQFYEEGYDYWFIFDDDCYPVMEGWETYFVDQAVSGGWDFFGMPEYFKDKVVGSKGEVILWELAMCQFAMYSRAVVEKMGYFRPYTHGYGFEDAEWGHRLKAAGLNHGIQATPCPLRIMAYIHPDDVFGNNPMPFANLTKEEKEAAIGINWEEYKASLEDIKNGKIRISYEEALAHVK
Phage_AB65_00191	104614	105177	-	CDS	hypothetical protein		ATGATTTATTATATTACTCCCTATCTGACAGGAAATATCGGCAAGGCTATCAATGAAGCCATTGCCGTTCTTCCAGATGATAGTTGGGTGTGTTTAAGAGATACCGATACAATGTTCCTCCTACCTGATCAACCATCTATGCTTGAAGAGCTTGTTATGTCAAACCCGCCTTTTGATGTAATAGGTGCAACTTGTAACAGGTTAGGCAGTGGTTATCAGCTTTTCTCTAACCAAATTAACGATGATCCAGATATTCTAAACCATATAGAATATGCTAAGATTGCAAGAGAATATCATAAAGTGAGTGTTGAAGAAGTTCCTTTCGGAACACCTCTGGCAGGTTTCTTTTTGCTTTTTAGAAAATCATTGTGGAATGAAATTCCTTTCGAAGAAAAATCT…	MIYYITPYLTGNIGKAINEAIAVLPDDSWVCLRDTDTMFLLPDQPSMLEELVMSNPPFDVIGATCNRLGSGYQLFSNQINDDPDILNHIEYAKIAREYHKVSVEEVPFGTPLAGFFLLFRKSLWNEIPFEEKSIQFDLIFSRTLHEKGKRLGLMRGMYLFHIYRLGQTNPQRSIHHLLHCHDHSKTI
Phage_AB65_00192	105194	105385	-	CDS	hypothetical protein		ATGAAAACGCTTGGGACCAATGAAACTGGCGAAATCTCTCTTCAAGAAGTGACAAACGACAAGCTGATTAAGCTACGAGACGTAGCTCGTGACCATCTTCAAGAATCTTTTAAAGAATACATGGAAGCACGAGATCGTGTCATCCAAATCCAACAGGAAATGATTAAACGCGGGATTGTAGCCGACAGTTAA	MKTLGTNETGEISLQEVTNDKLIKLRDVARDHLQESFKEYMEARDRVIQIQQEMIKRGIVADS
Phage_AB65_00193	105363	105593	-	CDS	hypothetical protein		ATGGGAGAAGTCATTGAAGTCAATTTTCGCACTAAACAGAAAGTGCAAAAATATGTCGTTATTAAAAACATTTGCGTTGTCTGCTTCAATACAGTAATATACGACTCACGACGCGGAGAAAACGAAAATGAACCTTACATTGAAATTTCTAAGAACAAAGGTCAATGTATTTGTAAGAACTGTGCAGTAGCTATTAAGGAGGTTGTAAATGAAAACGCTTGGGACCAATGA	MGEVIEVNFRTKQKVQKYVVIKNICVVCFNTVIYDSRRGENENEPYIEISKNKGQCICKNCAVAIKEVVNENAWDQ
Phage_AB65_00194	105593	105877	-	CDS	hypothetical protein		ATGCAAGAAGATAATACTGTTGTTGTAGCAAGTTACCTGGTTGTCGGTCTTACCGAAGAAGACGTATACTACACCCGTAAGCATTTGGAAGCATACGCTACTTTGTTTATGGAAGATGAAAAGGATGTAGATAAATATAGCATTGATATGATCAACGACAGTATTTATCCTTGTATGGTTCTTAAAGTAGATGCTGTGTTGTGGGAGCGTTTTGCAAGGACTCATGATGCTGTAGAATGCTCCGCAGTAATGTCTCAAAACAACATTTTAGGGGAGATTCATTGA	MQEDNTVVVASYLVVGLTEEDVYYTRKHLEAYATLFMEDEKDVDKYSIDMINDSIYPCMVLKVDAVLWERFARTHDAVECSAVMSQNNILGEIH
Phage_AB65_00195	105879	106400	-	CDS	hypothetical protein		TTGCTGATAAAAAACTTTGTAACAGTTGCGTTACTATCCTTAACTGCTTTTACATTTACACCTGTTGTGGCGAAAGCCGAAGCTGCAAACGTAAAAACCGCTAAAGTAGTTCACAAATGTACAAAGCAATATAATGATAAAATTCTATTAGCTTGTGCAATTTACGCAGAAGGTCGCGGTCTGGGTAAAAAAGGAATGAATGCCGTTGGGAATGTGGTAATCAACAGAAGAAATGATACCTACTTCCCTAACACAGTCAGAGGAGTCTTGTTCCAGAAAGGACAATTCTCATATGCGAAAACTTTTAACGTAACAGAGAAAGATAAGTGGCAGGAAGCAAAAGCAATAGCGGAGCGTTTACTTTATTTAGAGAAACATTTTCCTGAATTGCGGTCTGTT…	MLIKNFVTVALLSLTAFTFTPVVAKAEAANVKTAKVVHKCTKQYNDKILLACAIYAEGRGLGKKGMNAVGNVVINRRNDTYFPNTVRGVLFQKGQFSYAKTFNVTEKDKWQEAKAIAERLLYLEKHFPELRSVLDVTKGALYFKKRNIRTHWERDMRLVYRDKVHGFYLPKGS
Phage_AB65_00196	106500	107102	-	CDS	hypothetical protein		ATGACTGATAAAATTTCCCTGAAAAAAGGCTCTAGCGAAAAAATTTCCCTTAAGAAAGTTGCTCCGGCTCTGAAAGAACTGCGCCTGGAATTCTCTTGGAAATCTGATTCTAAACTGGATCTGGATGTAAGTGCACTGGTTTGTCGTCACAATGCCGCTGGTAATCCTGAAATGCTGTCTGCACGTCATCTGGTTTGCTATGCTAACAAGTTTGATCCTGAACGTTCTACCTTCGCTGGTGACGATGTTCGTGATGGAACTGGCAGCATGGAGCAGATTGATATTACTCTGGCTAAAATCTCTCCTGATGCACAAGAGATTGCCTTTGTTCTGACCATTGATGATGATACAGGTCTGAAACGTTTTGGTCATGCTTCTGAAGGTATGCTTAAAATCTTC…	MTDKISLKKGSSEKISLKKVAPALKELRLEFSWKSDSKLDLDVSALVCRHNAAGNPEMLSARHLVCYANKFDPERSTFAGDDVRDGTGSMEQIDITLAKISPDAQEIAFVLTIDDDTGLKRFGHASEGMLKIFDSERNVEILDFDFLAPEVAGNTICHVASLVREDGEWKLKAYGVGKAGLDICDVVMAFGGKKEWYECP
Phage_AB65_00197	107118	107387	-	CDS	hypothetical protein		GTGTTAAACTTCGAAATTGATGAGCAAAAAGTAAATAAACGATGCCTTACCATTAAAGATTTGGATGTAGGAGATACTTTCGTCTATGAAAATGCATTTGACGAAAATGGTTTAGACCTTAGTGAAATCATTGTTTATTTAAAAGTAGATGATGGGGAAAATGATTATTCTGCTGTAGAACTAAACCATCATGCACAATTAGTATCAATCCAAAACACATCTAAGCTTTTGGAAGTAGAATTGACTGTAACTGGTATTACACTTAAATAA	MLNFEIDEQKVNKRCLTIKDLDVGDTFVYENAFDENGLDLSEIIVYLKVDDGENDYSAVELNHHAQLVSIQNTSKLLEVELTVTGITLK
Phage_AB65_00198	107368	107616	-	CDS	hypothetical protein		ATGATCGACGAGCTTGCCTCTCAAGTCATAGAAAATTATTGGCGCGAGAGAGAAGCTTTCATTATGCGCAGTCTCAAAGAGTATTTCATTGGGACTGTGCGAATGGAAGATATTGTAAGTAGAGTGGAGATTCATGTATGGCCCGATTATGAAGAATGGGTTGACAAAGAAAATGAAAATGCTATAATTCTTCGTATATACAAACCGGAGATAACATTAGGAGGAAGAAGTGTTAAACTTCGAAATTGA	MIDELASQVIENYWREREAFIMRSLKEYFIGTVRMEDIVSRVEIHVWPDYEEWVDKENENAIILRIYKPEITLGGRSVKLRN
Phage_AB65_00199	107613	108407	-	CDS	hypothetical protein		ATGTCCGAGAAAATCAGCCTGAAAAAACGTCAAGAAAACCTTGCTTTCTCTCTGAAAAAGAATAAGAACCTGAATGAAGGTAAGATTGTTCTTCGTGTAGCATGTGCTCTAGATATTTCTGGTAGTATGCATGGTCTATATTCTAGTGGGGTAGTGAGTGATTTTGTAGGTAAACTGCTTCCTTTTGGTATGCTGTTCGACGATAATCAACAAATTGATATGTGGGCCTTCAATACGAGTTCCCAAGAGCTTACTCCAGCAACAGCAGACGTTTACGATGACTATGTTGGTAAATGTATGCGTAATGTTCGTATCGGAGGTGGAACAAATTACGCCCCTGTAATGGCAGATATCTACGATGAGTATTTTGGCACTGTTACCAAATATATTACCACTAAA…	MSEKISLKKRQENLAFSLKKNKNLNEGKIVLRVACALDISGSMHGLYSSGVVSDFVGKLLPFGMLFDDNQQIDMWAFNTSSQELTPATADVYDDYVGKCMRNVRIGGGTNYAPVMADIYDEYFGTVTKYITTKQVVQEEAPKKGFFNRLLGKTETVSVEREKVVAVSEPGADVTPGVVFFQTDGENGDPSAVRRLIEENKNKPIYWFMVGVGNEKFGFLKELANAYDNVGFIGIKDLDLTDSELYDKLLSEEFGEWVVKVGAKK
Phage_AB65_00200	108409	108687	-	CDS	hypothetical protein		GTGTTTAGATTCAATATTCAAGAAGAAAAAAGTCAAGATTTACCTATTGCTTTCGAAGATCTTGACGTAGGGGCAACATTCATGTATTATGATGCCTATGAAGACGCAGGGTTGGATACCTACCGTAACTTGGTGTTCATTAAAAATTCCACAAACAGTGCGATTTGTATTAATGGATCACTAGCACAACGAGGCTATACTCATTGCATCCCACCAGATACAAATATGGTGGAAGTAGATTTAGAAGTTACCAATATTACACTTAAGAAGGAGAAATAA	MFRFNIQEEKSQDLPIAFEDLDVGATFMYYDAYEDAGLDTYRNLVFIKNSTNSAICINGSLAQRGYTHCIPPDTNMVEVDLEVTNITLKKEK
Phage_AB65_00201	108680	109243	-	CDS	hypothetical protein		ATGGGTTGTTTTAGCTTTTTGTGCAAAGAATCGGGCAAAGCTGCCCTTTCTACTTCTTTCGACGGATCACCTTGCTACCTCTTTCTTTTGAAGGACGGTGTTGTTATTGAAGAGATGTATGGCAACTATGATAGTTATGGTTGTGTTTTCTCTGGAAAGGAGGATGAAAATGGTGTTCGTGAACGATTTGAATGGGCTATGGATTGGAGTAAGGTTTGTGATTTGATGCATTCCTCAAATCCAAGGGACGGTATCGCTATGGTGCTGGAAGAGTACTTTACAGGTGAAATCCCTACAGAACAATCTGATGGAGATCCTAACCAAGGTTGGGGTGATGGTGAAGAAGATCCAGATTGTTTTTTCAGCACAGAAAAGAATAAGTTTAAACGTGTTGACAAC…	MGCFSFLCKESGKAALSTSFDGSPCYLFLLKDGVVIEEMYGNYDSYGCVFSGKEDENGVRERFEWAMDWSKVCDLMHSSNPRDGIAMVLEEYFTGEIPTEQSDGDPNQGWGDGEEDPDCFFSTEKNKFKRVDNPYHKVHNTLIETEDDKMEIEEDDPLVTLPISELQKITKEAYDLGFKIGRGGMRV
Phage_AB65_00202	109243	109641	-	CDS	hypothetical protein		ATGTATAATCCAACAGGTATTCTTTTAAAACTTACAGTAACAGACCCTACTCTTTTCACTAAGTTAGCAAGTGGTGAAGTTTATGAAGTAATGAAAGATGGTGACGGTTGGTGTTATCTTTGTGGCTACTTCCTCTGTGATGCAGAAGAGTTAGAATCCATTGTAACTAAAGGTTTTTATGAAGAACCAGGGTTCCGTGTGGAAACTACGCAGAAACCTGATACCATTACGTTGACTCGACAGGAACTGATCACAATCATTGAAGATGCTTTTATTGATGGCTGGAATACACAAGATAATGACTGGGGTGGACCCGAAGCTTTTCTGGAACATCATAAAGCTTATGGAGAATTTTGTGAAACCACTGTAGCTCTTGATAATCTGAAGGAGGGTTTGTAA	MYNPTGILLKLTVTDPTLFTKLASGEVYEVMKDGDGWCYLCGYFLCDAEELESIVTKGFYEEPGFRVETTQKPDTITLTRQELITIIEDAFIDGWNTQDNDWGGPEAFLEHHKAYGEFCETTVALDNLKEGL
Phage_AB65_00203	109634	109807	-	CDS	hypothetical protein		ATGAAAATACTACGAGTGAATATTGAAACTGCTTGGTGTGGATGCAATGAGGTTGTGGATATCGAAATTGAAGATGATATGTCTCAAGAGGATATAGAAGATCTTGCACACGAAACCTTTCAGGATTATTGTAATTACGGGTTCCATATTTTAGAGGAGGAAGAAGATGTATAA	MKILRVNIETAWCGCNEVVDIEIEDDMSQEDIEDLAHETFQDYCNYGFHILEEEEDV
Phage_AB65_00204	109807	110007	-	CDS	hypothetical protein		ATGAGAATCCGTATCTATATAATTGATGAGGACATTGGTGTCCGTTATGATGACGAAAAACGATTCGCGCCGATGGGAGGTATATATCCCCCAAGTGTTCTAGCAGTTTGTCGTGATTGTTATATTTATGAAGGTTGTCGTAACTTCCGTAAATTCGAACTCCTTGCAGATATTGACTTCAATGAGGAGGAGGAGGAGTAA	MRIRIYIIDEDIGVRYDDEKRFAPMGGIYPPSVLAVCRDCYIYEGCRNFRKFELLADIDFNEEEEE
Phage_AB65_00205	110004	111116	-	CDS	hypothetical protein		ATGACAAGTCCATTTTTAAAAGCAGCTACTGGCGGTCAGAAGAAGCCTGAAATGAGCGTATTTGCTGCAACAACAGATGCAAGTAAATCTGTATTCGCTCCAAGCGTGTTAGATGCCAGTCCTGTTTATGCACCAGCGGCACCGCAAGAAGTTCCAGTTTTGCCTTCTATGACCCGACAAGAGATCGAAGAGATTGGGGCAGAGGCAGGAACAACCTTGCGTTCCTTGAATGCCGAGGTGTTAAAACATCAACGTAGTAATCAAGGCGATCAGATGAGTGAACGACTCACAGCTTTGATTAAACAGGCAAAACAACTTGATCCAAACTCTATTAAACAAAGCAAAGGTATTACTAAACTCATTAAAAAAGTTATGGGTATGAAAGAAGACCTATTCGGG…	MTSPFLKAATGGQKKPEMSVFAATTDASKSVFAPSVLDASPVYAPAAPQEVPVLPSMTRQEIEEIGAEAGTTLRSLNAEVLKHQRSNQGDQMSERLTALIKQAKQLDPNSIKQSKGITKLIKKVMGMKEDLFGEFDNVNNRIEELVKNLQMDIRKEEDSLVYLEKLHQAIGQYAASLNRDMQLLTATYEKEEQALAALPEDAVEQRQVIRDTLDLLEIRIADLKALRLLCVQMGPRVQGMQKVSASLMRSARNIVNNVIPAYSANFSMYIESLRQMKAAETQNNVLDEFNLAIKLGSDLATQNQIEAAALANRQVLDIETLRHDQENLVKMLEETNRINTEARAARVDYINEVQSLEDGMVAAVKRGLGK
Phage_AB65_00206	111113	111661	-	CDS	hypothetical protein		ATGCAGGAAATAAAAGAAGATTTTCCTGTTTACTACAACATGTTACGTGAAGCAGGATATAAAGCTTGTGTTAGAAACAAAGTGAATAACTCTTTCGGTTGGTGCAACTACCGAGATAAAATTGTTGTTGTAAATTGGCACTTGCATAAGAACTCCACAAGAGATATGATCGTGGATACAATGAAGCACGAAATTGCTCATGCTATTGATGGTTGTATGGGTAAGTTTAGTAGACACGGTGCTCATTGGCAAAAACTGGCAGCAGAGTTAGGTGCTAATCCTAAAGCCACTTCCAAAGAGCCGTTGAACCACGAATATAAATATGTTCTTGTTCTGGTAGATAGGTTTGCGACAAGATGTGTTAGAGGTTATAATCGTAAACCTAATCGCATGTACCCA…	MQEIKEDFPVYYNMLREAGYKACVRNKVNNSFGWCNYRDKIVVVNWHLHKNSTRDMIVDTMKHEIAHAIDGCMGKFSRHGAHWQKLAAELGANPKATSKEPLNHEYKYVLVLVDRFATRCVRGYNRKPNRMYPGKQPNMWLKSDKEGTEGKLWLYKWDDWVKVAKEYGVSPYIRDAEEENEE
Phage_AB65_00207	111707	112300	-	CDS	hypothetical protein		ATGACAATTTCTATTCGTACTTCCATTACAGGTGTTAAAAGTTTGCCTAATGCTTTGCAAATCACACGTGCTTTGAGGGATACGTTCTCTGCTGTGGATGAGCATAAGATGCTCGATAATCTCTCAAATTGGCCCTATTTCCATTATTTTAAAAATGAAGACGACGAGTTTATAGACGCTGTTTCTTACGGTTATGATTTCGGTAAGGAGGTTTCCCCTGAAGAATTTGTAGCTACGGTGTTCCCAAACGGTTTGCCTACTCGCAGTAAACGTAAAAAAGGACCAAAAAACAAGAAACGTGCTACTAATAAAGCTACCATTTTCTTTACTGATGGCACACAATATACGATTAAAGATTTTGAAGAGGTATCTTATACAGCAGGTGGGAGTCTTTCTTTC…	MTISIRTSITGVKSLPNALQITRALRDTFSAVDEHKMLDNLSNWPYFHYFKNEDDEFIDAVSYGYDFGKEVSPEEFVATVFPNGLPTRSKRKKGPKNKKRATNKATIFFTDGTQYTIKDFEEVSYTAGGSLSFYTIKKQNYTFSHVSNMIEMLVEDIESVAVLGMHKSFLITNISDFSASLSGPDFEATTTHFAFKV
Phage_AB65_00208	112315	112752	-	CDS	hypothetical protein		ATGAAAAAACTAGCCCTGATTTTAATTGGTTGTATCTTTTTAACAGCTTGCGAGGATGAAACAAATCCTGCACAATACCAACAACCTCCTCAACAATACGCTCAACAAGGATCTGACGGAGATACAACTATTATCAACAATGGTGGCGGTTCTAGTAGTAGCGGTGTTGGTGAGTTTGCTACAGGTATGTTGTTAGGGCATATGATGAGTGGTGGTAGTAATCGTAACAGTGGGGATTATAACGATAACAGAACGATTATTAATAAGCATTATAATACACCTAAACCGAAAACTAATTTTTATGGTAAGCCTAAACAAGAGATAAAAACTTATGAAAAGCCGAGACAAACTTTTAAAACAAATAGTAGTTATACAACTCGTAAATCTTACAATAGCCCT…	MKKLALILIGCIFLTACEDETNPAQYQQPPQQYAQQGSDGDTTIINNGGGSSSSGVGEFATGMLLGHMMSGGSNRNSGDYNDNRTIINKHYNTPKPKTNFYGKPKQEIKTYEKPRQTFKTNSSYTTRKSYNSPLSKKSSSRSKRR
Phage_AB65_00209	112694	112939	-	CDS	hypothetical protein		ATGAAATACTTGTTGATTGTGTTTGAAAATATTTGTTTTGCAATAGGGTTGTTTGTTGTAATTTTTGTATTGACAAGCGTAATCAACGGCAGTAAAGTGAGTTTATACCGAGATGGAGAGCAACTTTATTGCTTCTCTGGAGATTTCAAACACAGATGTATTAATAGTCAAAATGAGGAAAGCAAATATGAAAAAACTAGCCCTGATTTTAATTGGTTGTATCTTTTTAACAGCTTGCGAGGATGA	MKYLLIVFENICFAIGLFVVIFVLTSVINGSKVSLYRDGEQLYCFSGDFKHRCINSQNEESKYEKTSPDFNWLYLFNSLRG
Phage_AB65_00210	112936	113286	-	CDS	hypothetical protein		ATGAATAATTTTGATGAAATTCAAGAACTTGTTTGGGATTTATCTGGTGATGTGGATTACGTTTTAGATTATCTTTCAAAAGTTTACCCTGGGGTAAGCGTTATGATCGTGACCAAAGATCCAATTAATTTGCCTCCTAACGTGGTAGCTTGTTGTGGGAGTGGTTCAGGGGAAGTAGAGCCTGTATCTCGTTGGGAATTAACTAAAGCTGTTTCAAAACGAAACGGTGAAGTTTTGAATATTGATATCGAACAAATATGGACTTCTCCAGCAGCCAAATGGAATGATCCGAATGGTTGGGATTTGTTCTTCTGGGATAATGAAACTGATGATGAGGTATTTTTAAAATGA	MNNFDEIQELVWDLSGDVDYVLDYLSKVYPGVSVMIVTKDPINLPPNVVACCGSGSGEVEPVSRWELTKAVSKRNGEVLNIDIEQIWTSPAAKWNDPNGWDLFFWDNETDDEVFLK
Phage_AB65_00211	113329	114303	-	CDS	hypothetical protein		ATGCAACTTGGTTTCCCAATTATTGATGTAGTTGTTTTAGTTGGTATTTTGGCATTGTCTATTGGTATCGATTTCTTTGGTCATAAAGAGAATAAAGAAATTGGAATTAAATCTGCTTTGCTTTGGTCTGTTTTTTGGATTGCTTTAGCTTTAGGATATTACGCATTCATTTGGGTAGAACATGGTAAAGAGTTTGCCGCGCTTTTCCTAAGTGGCTATGTGTTGGAAAAGAGTCTTTCTGTAGATAACCTGATGGTGTTCATGGCAATTTTTGCAAGCTTTGGAATTAAGAGCACACATCTCCAACATAAGATTTTACTTTGGGGGATTGCAGGAGCCATTGTCTTCCGAGGTATTTTTGTTGCAGCAGGGACCGCTTTGTTTAACCTTCATTGGTCG…	MQLGFPIIDVVVLVGILALSIGIDFFGHKENKEIGIKSALLWSVFWIALALGYYAFIWVEHGKEFAALFLSGYVLEKSLSVDNLMVFMAIFASFGIKSTHLQHKILLWGIAGAIVFRGIFVAAGTALFNLHWSVQVLFGLIVAWSAVAIIKGGDEEEDIDYSKHWAVRLVGKVLPVHNALDGEKFITIKNGIKYATPALLCVFVIELTDIVFSFDSVPAVIGVTQEPLLVYSAMLMAVLGLRALFFVLSVAVKYLVHLEKAVAVVLVFVGAKLMYHPFGETLHAKWSFLPHDISPNVSLMIVLGTLALGVIASFIFPEKEEAAV
Phage_AB65_00212	114383	114604	-	CDS	hypothetical protein		ATGGGTGTTTTTGCAGGTATTGTTGCAGTGGTAAGCTTTTTTGTTATTGCTTTTATGCTTAGTTTGATTCCAGCTTGGTTACTGTTGCTGGCTTACAACTATGTTGCTGAAGTTATGGGTCATGCAGATATCACTGTCCCAGTAACCTTCTGGACCGTGGTTTGTGTTTCGTTTATTCTGGCTGTATTACGAGGAATCTTTTCCTCTCATTCAACAAAATAA	MGVFAGIVAVVSFFVIAFMLSLIPAWLLLLAYNYVAEVMGHADITVPVTFWTVVCVSFILAVLRGIFSSHSTK
Phage_AB65_00213	114617	115090	-	CDS	hypothetical protein		ATGCTTAAAATGAAAACAGGTAATCTTATTGATGCCGCTAAAGCAGGTGAAGTAACTGTTATCGCTCATTGTTGCAATTGTATGTGTAATATGGGGGCAGGTATTGCCCCACAAATCAAACGAGCATTTCCTTACGCATATGCAGCAGACTTAGACACAATGGCTGGTGATCAAAGTAAACTAGGTTGTTTTAGTTTAGGGGTGCCAGACGAACAATCAGACCCTTTGGTATATAATCTATACGGGCAATACCGTTACGGATACAATGCTAAAGGTCGTCAGTTGGACTATGATGCACTTTATGATGCACTAATAGCTATGGCTAATGATTTGCTTCTCCGTGACCAAAAATGTAAGATCGGCTTACCTATGATTGGCGCTGGATATGCTGGAGGTAAT…	MLKMKTGNLIDAAKAGEVTVIAHCCNCMCNMGAGIAPQIKRAFPYAYAADLDTMAGDQSKLGCFSLGVPDEQSDPLVYNLYGQYRYGYNAKGRQLDYDALYDALIAMANDLLLRDQKCKIGLPMIGAGYAGGNWAIIQVMIEETLVKTGHDVTIYKL
Phage_AB65_00214	115104	115931	-	CDS	hypothetical protein		ATGCGTAATCAAACTCAAATTTTTGCAAATAAATTTGATGACCTGGAAACTGCTACTTTTGATATTAAAGATTATTCAAAATTGAAATTTGGTAGTAACCAGGCTGCGCGTCGTATGGGTAAAGAATTGGCACTTCAGTTTTTTGCTCAAGTGGCAATGAAACATATTGGGGAACAATTTGTTATCATCCCTTCTCCTTACAACCATGTGCATAATGCTGCAACAATGATGACAGATCATTTTATTAATTACTTTAATATGTTGCAATCACAATATGATCAAGGTCGTTCAGCAGAACTGGATATTATTCATCGTAAAGTTAGCTATATCAACGATTATGGTTTCTTGGATAAAGCTAGTCGTAAGAAACTTATTGATGGGGATACATTCTACTGCAAC…	MRNQTQIFANKFDDLETATFDIKDYSKLKFGSNQAARRMGKELALQFFAQVAMKHIGEQFVIIPSPYNHVHNAATMMTDHFINYFNMLQSQYDQGRSAELDIIHRKVSYINDYGFLDKASRKKLIDGDTFYCNKEFWGDKKLVFIDDVNITGTHEDKLIEILDENQVKNDVYFLYFAKYEGNQADTEAKLNFNYINTPEAFVKMINEERDAQCLVRPIKYLMGQNHEDFKIILSQLPHYYVEQLFFGCLGEGYNRISKYAENFEFLDRYTKQHIL
Phage_AB65_00215	115924	116580	-	CDS	hypothetical protein		ATGACTATTAAACATATCTCTTTTGACGTATGGAACACACTGATCACAGCAAACTCCAATTACGCAGATATGCGAGCCTGGACTATCGCAAAATATGGAGATATTACGGAAGTGGAAGCAAGAGCAGCTTATAAGAAGATCAAAAAGGAACTGGATAATGCAGCACTTCAAGGCAAAGCCGAGTGTGCAGCATACGCCTGGGAAAGACTTGGTTCTGAACTTGGGATAACGCCTTGGAAGTCTGCAAAGCTTCGTTTCGAGTGTGAACAGTGGTTCCTTAAGTTTCCACCACACGTAGCCGTAGATCTGCCGATGTACTTGCTGTATCTTTCGGGGCGTTATGATTTGAGTATTAAGAGCAACACCAACTTCATATCAGGGGATATCCTGCGTCGTGCT…	MTIKHISFDVWNTLITANSNYADMRAWTIAKYGDITEVEARAAYKKIKKELDNAALQGKAECAAYAWERLGSELGITPWKSAKLRFECEQWFLKFPPHVAVDLPMYLLYLSGRYDLSIKSNTNFISGDILRRACKFDSWNCFEFTHFSDEALLCKPDPRFFARTLTYSPIPLLGHEVLHVGDSEEYDGKCVDLGFNFCHIKNPNDLLEKLKRGEIVNA
Phage_AB65_00216	116582	117187	-	CDS	hypothetical protein		ATGCAACATAGTGTAGTAGTCAACATGCCGAATAGTGGGGATAAATCTTTTGGTGTCCCTGCTAAAAAAGTGTGGAAAGCCCATTTTCATCTTACTTTATCTAACGTTAGTTCTGAAGAGTTGATGAAAGCAGCTAAGATTATTGGTGCCAAATGCACAACAATTGATTTACATCGGGATACAAAGTCTCAACGTGATCGTATGTTAACAAAGTATCAAAGCGATCTCGACACTACTTTAATGTTGCAGTGTGTAGAAAAACTTGAGAATGCAGGTTTCAATGTTGTTCGTTACAAACTGGAACGAATGTTTAAACATGTTGCCTGTGTTCTTTTCATGGATCTAAGTAAAGAAAATTACGGAGAAGTTCACATTAAGACTTCAGCAAGTGACCCCGAA…	MQHSVVVNMPNSGDKSFGVPAKKVWKAHFHLTLSNVSSEELMKAAKIIGAKCTTIDLHRDTKSQRDRMLTKYQSDLDTTLMLQCVEKLENAGFNVVRYKLERMFKHVACVLFMDLSKENYGEVHIKTSASDPEVETNFFRISSNAEEIDYRFYNARLYSAEDKLRFNEAYDMLLNSGIQIKGYHIEQVVVDSNLNLDAWWA
Phage_AB65_00217	117203	117394	-	CDS	hypothetical protein		ATGGTTACATATTTTGCTGTAGGAGATAGAGTAGGGACGGCAGGAGAACTTTTGAAGAACAGTGATCGGGACGTTAAGGACATTCTTGCAACCCTTGTGGATATTTTACAAAGAAAAGAGTTGCTTTCTGATCGAGATGTTGCTAAATTACTTGATATCGGAGGAGATGAACTTCAAAGACTTCCATTTTAA	MVTYFAVGDRVGTAGELLKNSDRDVKDILATLVDILQRKELLSDRDVAKLLDIGGDELQRLPF
Phage_AB65_00218	117408	117878	-	CDS	hypothetical protein		TTGAATTTTGCAGGATATGAACCTGTAGATCTTATTAATGGTGAGGGAGTTAGGTGCTCCCTCTGGGTTAGTGGTTGTAGCCACGGTTGTCGTGGCTGTTTTAACCAAAAAGCCTGGTCTTATTCTTATGGGAAACCATTTACTCACGAAAATGTAGAGCAAGTTTTAAAAGATTTGTCAAGACCGTTTGTAAAAGGTTTAACAATTTTAGGAGGAGAGCCATTAGATCCGCAGAATATTTACAATGTTAAAAACCTTATAGAAAAGGTTAGAGACGTTTATGGGTCAAGCAAAGATATAATGGTGTATACAGGATATACTTTTGAGGAAGTGCCTTTGTATATTAAAAATCTTGTTGACATCATTGTAGACGGAAAGTATGAAATAAACAATCCAACT…	MNFAGYEPVDLINGEGVRCSLWVSGCSHGCRGCFNQKAWSYSYGKPFTHENVEQVLKDLSRPFVKGLTILGGEPLDPQNIYNVKNLIEKVRDVYGSSKDIMVYTGYTFEEVPLYIKNLVDIIVDGKYEINNPTTKPFRGSDNQRLWTKTASGWQSD
Phage_AB65_00219	117875	119689	-	CDS	Anaerobic ribonucleoside-triphosphate reductase	nrdD	ATGAAAGATTTGTACCAAGATGTTTTTTCTTTTTTAGATCGCACTTCAGAAACATACACTAGAGAGAATGCAAACAAACCTTCCCACCTCGTTAACACGCACAGGGATCTCTTGGCGGGGATTTTAAGCAAACATATGGCAATGACACAGATACTGCCAAAAAACTTGTCAGAATGGCATACAGAAGGTTTTGGACATATTCACGACTTGGATTATTTACTCTCTCCTCTTACAAACTGTTGTCTTGTTAATTATCAAGATATGTTAGAGAATGGTTTTAAGATCGGAGCCGCACAGATAGAAAAACCAAAATCTATTGGGGTAGCTACCACAGTGCTAACTCAAATTATCCAAGCTGTTGCCTCCAGTCAGTATGGAGGTCAGACGTGTGCGCACATT…	MKDLYQDVFSFLDRTSETYTRENANKPSHLVNTHRDLLAGILSKHMAMTQILPKNLSEWHTEGFGHIHDLDYLLSPLTNCCLVNYQDMLENGFKIGAAQIEKPKSIGVATTVLTQIIQAVASSQYGGQTCAHIDKGLSPYVEASFLKNMEITKRRYGCYARKEALEMTEQDVYDAMQTLLYQVNTLMSVNGQSPFITISMGLDTSVFGRMITANYLKVHSNGLGKDHVTPVFPKVIFFLQEGVNMKPSDPNYDLKQQALACCADRIYPDFISVPLNKEVTGSADGTVTSMGCRSFLSYYATEQGEKYDGRFNLGVVSINLPLIAAEARSKGESFTDLLNKHMEIAYDAHMLRVNRIRHTKASENPILFMEGALARLNANDEIGVLFEGGYASISIGYVG…
Phage_AB65_00220	119790	121136	-	CDS	hypothetical protein		ATGAATGTATATGCACATAAGCAAGATTTGGTAACAGCGGCAAACAATCGGGGCTTGTTCGATAGGCTTTGCAAAGCTATTGAGATTGCATATGGTTGGACTAAAGAGACAGATCCTAAACTTACAGGACAATATGCTCTTTTACACGGTTGCACAAATTTTCCATACATCTGTCACACAGTCGGGACCGATGAATTTTCTGGAGAGCCGACAGTAGGAGATAATGAACTACGTTTTACAGGAGATGCAATGCTAGATTTAATTTTTAAGAAAACTAAAATGCTAAAAATTGAAGATGTTTACACAGACACTAGTAACCTTTCTGAAGAAGAAATTGGAGAAATGATTACTACTTTCAATAATACAACAGGGAAGAGTTTTTGGACTAAAAGCGATGCT…	MNVYAHKQDLVTAANNRGLFDRLCKAIEIAYGWTKETDPKLTGQYALLHGCTNFPYICHTVGTDEFSGEPTVGDNELRFTGDAMLDLIFKKTKMLKIEDVYTDTSNLSEEEIGEMITTFNNTTGKSFWTKSDASRLKRVDPAIPEDGKKYRKVIFYDKMAGLDALHLECGSLVPPAVREHEFAVEVEAQEFKDMFYTKHVRKVEDVEQQKETFEPEDTEPTYIPNTGIQPCEDFVQVRYKNGVLEVCKANHFEWEKYDSEWQIEEYFVLPRTAKYQAHIGGRRPCDGPVNVLFRNGDQGKGLAETFYWSHSGDGSDIVGYIKLNPSPRYRKRRQKPPVGKKSVVRVLYTTQQTYTFKNVVDVQVTEERVYIQYDREVTEGIKESVTTEIENKLVMAIIV…
Phage_AB65_00221	121133	121687	-	CDS	hypothetical protein		ATGAACGTAGCTGTTATTGCTCAAGCTATTGATTACTACGGGCGATTTGCGGAGATGTTGGAAGTCCCTTATCTTGTAGATGCGGATATCCTTGCATATACATTACCAGAAGGTAAAGAGGATCGCCCATTGGGGCATCCTAATGGTAAGTTCTACGTAGCCAGTGCAGAGCAGTCTTTCCTCCAGATGGAGAAAGATGGGTTTGAATTTTCAACAGATCATGCTTATATGGCTCTAACACCTTGCTACCGAACAGAAGAAGAGTTGGATGATGCTCATTTTAACATTTTCTTAAAGTTGGAAATTATTGAGTTTTATCCAGGAGCGTCCGTCAAAGAATATGCCGAAACTATGCGCTATTTCTTTTGGACGTATTACAAAGTTCAAACTCAAATCATA…	MNVAVIAQAIDYYGRFAEMLEVPYLVDADILAYTLPEGKEDRPLGHPNGKFYVASAEQSFLQMEKDGFEFSTDHAYMALTPCYRTEEELDDAHFNIFLKLEIIEFYPGASVKEYAETMRYFFWTYYKVQTQIIETDIGLDVEDMYGLELGSFGMRTSPQGHPYLYATGIAEPRASIAIKRGGLL
Phage_AB65_00222	121684	121935	-	CDS	hypothetical protein		ATGGCGGGGTATCACATAACAGACATTAAGAAACAACCTTATGGCAGCATAGAAAAGATTAAAGAGGAAGTAGAAGAACTTTTTGATGCTGTTGAACAGGATTGCAAAATAATGCAACTTGTGGAATTATCAGATATTATAGGTGCTGTCGAGGGAGTTTTAGAACAACAGTTCCCAGATATGACTTTACAAGACTTAATCATTATGTCCAACATTACTAAACGCGCTTTCCGCACAGGAGGAAGATCATGA	MAGYHITDIKKQPYGSIEKIKEEVEELFDAVEQDCKIMQLVELSDIIGAVEGVLEQQFPDMTLQDLIIMSNITKRAFRTGGRS
Phage_AB65_00223	121936	123528	-	CDS	hypothetical protein		GTGTCTACACAATTGAGTTTTACACCTACCGAGGAACAATACGCTATTGAAAGCGGGTATAAAGAAAATCGTTTCGTTACAATTCAAGCTAAATCTGGATCAGGTAAAACGTCAACACTGTATATGTTGGCTAATGGCACAAATGATAGTATTCTATACTTGGCGTTTAACAAAAGTATGGCAGAGGAAGCTCGACGTAAAATGCCGCCTAACGTTATGTGCCGAACGCTACATTCAATCTGTTACCAGCGTCTTCCACAAAACCTTCGACACAAATTGTCTCGTCCAGAAGGTCAATATGTTAACGTAGCTGGAACTGGTAGTGAGATTGCCAAAAAATTCAAGATTCAGAACTTGATTGATAAGAATGGTAAAGTGCTACTGACTCGTGCAATGATC…	MSTQLSFTPTEEQYAIESGYKENRFVTIQAKSGSGKTSTLYMLANGTNDSILYLAFNKSMAEEARRKMPPNVMCRTLHSICYQRLPQNLRHKLSRPEGQYVNVAGTGSEIAKKFKIQNLIDKNGKVLLTRAMIGLMVKQTLAKYEFSDDEHIGHKHFPKVHMSDLKRKNINEQKLINEVVKYAKQLWRERIDPKSETIMTHDTYVKLFELSKEDLGYDIIFGDEFQDVNPAFLSILRNAKSAKRIVVVGDEFQSIYQFRGSQNMMKQTATYGVELPLTACFRFGPKVADIANAILSDRSPLKHPLVGKGYDTVTGSFHSDVVDYSKPYTIIFRKNLTLLLEAMDRIANGEEIIINVDTKDFISMVDSVNALRRGDLDKVKHETVLPYTSWEEFVECAES…
Phage_AB65_00224	123543	124052	-	CDS	hypothetical protein		ATGTTCTTTGATGCAAATTCTCTTTTTGTATCTACAGCAGGGCAGTCTGCTGTTAATGCAGAATTTGAGGAAAGAGAAGAATGGATTGATAATCACAACTATGATCCAAGTAATCTAAACTGGTGCAGTTTGGATGTTGGTAATCTTAGTAGAGATAATGCACTTAGAGCATACTACTCTGTATATACTGTTGACAATCTTTATCAATACTACGTGTTTCGTAGTCTTATTGTTAATCTTAATTTAGCTGGACGTTTAAAGAACAATAAGGCATTCACATTGGGACATTATATTCCCTTCCGTAAAGGTGGTGTGCATTTTCCATGTAATTGGATCATTCAAACACGAAAAGAAAACAGTTTAGCAGGAGACACCATGCCAAGATTTAAAGATAAGTGG…	MFFDANSLFVSTAGQSAVNAEFEEREEWIDNHNYDPSNLNWCSLDVGNLSRDNALRAYYSVYTVDNLYQYYVFRSLIVNLNLAGRLKNNKAFTLGHYIPFRKGGVHFPCNWIIQTRKENSLAGDTMPRFKDKWTWEKQMGYINAHLPPNLKEPYASRAKEMMRIVKSFY
Phage_AB65_00225	124067	124420	-	CDS	hypothetical protein		TTGAAAAATATTATTGATGTAGATGTGTTTGGTATCACAACACTACAAGACAAACAAGCAACATTGTATTATCATAAAAAAGAGGACCAAGCTTACATCTACATCGGGGCAGAAAAGTTTGGTGTCGGAGATATGGTTTTAAATGTTGAAGGAGATCTTCCTTTAGAACAAAAGTTGAAAGTTTTTCGTTTCACAGGAGATGTTAAACTAGATGGCGTTATCGCAATCCTACAAGAAGACCATTATTATATGGTAACTTTCGTTACTCCTGCTTTCTCTGGCCTTAATGGAGAAGACGCTCTTAATGATGTTATTATCTTAAAGATTGGTAATGCTCTAAACGATGTAAACTAA	MKNIIDVDVFGITTLQDKQATLYYHKKEDQAYIYIGAEKFGVGDMVLNVEGDLPLEQKLKVFRFTGDVKLDGVIAILQEDHYYMVTFVTPAFSGLNGEDALNDVIILKIGNALNDVN
Phage_AB65_00226	124417	124707	-	CDS	hypothetical protein		ATGGGGCTAAAAGCCTCCAAGTTTGCAAACCCTTTTAAGTTAAAAGATGATGAACCACGAGGATCAACTATACAAAGGTATAAAGAGTGGTTGTGGGAGCAAATTCGTTGTGGTAAGATCACTCTTGAAGATTTATTAGAGTTAGAAGGGAAAGATTTAGTTTGCTTCTGCTCACCTCAACCTTGTCATGGAGATGTATTGGTAGCAGCCGTAGCTTGGGCTAGAAAAGAGTGGGACAAAAGGCATCCTACTTATGTAGACAATTATTGGATTTGGGAGGAGAATTTTTGA	MGLKASKFANPFKLKDDEPRGSTIQRYKEWLWEQIRCGKITLEDLLELEGKDLVCFCSPQPCHGDVLVAAVAWARKEWDKRHPTYVDNYWIWEENF
Phage_AB65_00227	124787	125149	-	CDS	hypothetical protein		ATGAGAGAAACAATCGTAGATGTTGTTATTAATGGTCAACGTTATGTGCCTGTTGTAGAGAAAGCTGAACCAGATGCTTTAGATGTTGTTTTTGAAGACGATGATCTTGGCACTGTTACTGTGCGTGAATATTTCAGACGACTGCTCTCTACGCTTTGGGAAGAAGAAGATAGTTTCAGTGGAAAACGCCCTTTCGGTAACTCTTGCTGGCAGTTCGATTTGATTATTGGCTTGATCGATGCTGGGTACCTGGAAGGTAAAGTTTATCGTGACGAAGATGGTGGTATAGAAGATACCGACTATGATCGTGAAGAAGCAGATAAACTCATCCAGGGTCTGATCGCACGTATGTGTTTAGGTTAA	MRETIVDVVINGQRYVPVVEKAEPDALDVVFEDDDLGTVTVREYFRRLLSTLWEEEDSFSGKRPFGNSCWQFDLIIGLIDAGYLEGKVYRDEDGGIEDTDYDREEADKLIQGLIARMCLG
Phage_AB65_00228	125146	125508	-	CDS	hypothetical protein		ATGAAAAGGCTACTTTGTGTCCTGATATTGATGATTGCCACCAATGCTACAGCCGCCCGTGATGGTTTCAAGATTGGGGTGGAAGGTAGCCAATTCTTCACTTGGTATGGTGGTGAAGCTGTCTACCAGGTGGATGATAAAAAGTATAACTGCAAGTTTGATCGTATAGATCGTGGAGTGGATAATTGGGGTGACGCTTACAAAGCCACAGGTTTCTATTGCACAAAAGATTTATATATTACAGTCAAAGAACCACAAGACAACAGAAAGGTGTTGTTCATTGTGGTAAACCCTGCTAAATTTGAAGAACGTAAAGCTTACTATGCAGATATGTTCATTGAATACAAAAAGGAGGAAAAATGA	MKRLLCVLILMIATNATAARDGFKIGVEGSQFFTWYGGEAVYQVDDKKYNCKFDRIDRGVDNWGDAYKATGFYCTKDLYITVKEPQDNRKVLFIVVNPAKFEERKAYYADMFIEYKKEEK
Phage_AB65_00229	125509	125814	-	CDS	hypothetical protein		ATGCAGCACAATACGACTTTAAGTTTGGCAGTTGCAGCCCACATGCTGTACAATGATTCTGTGAAGGATGAGTTGTCGCCTGTGAGTTTAGCTTTCTATCTGATAGACAGGGATTGGATGTTCTCTGGTGAGGATGAAATCTACTACGTAAATTCACGCGGTTTTATTGAAAGTTTTGAACTTGAACATCGCGCACCAACAGCAGAAGATGATCGTTTTATTATGTTCTGTGTAAATGATGGTTACGGAGAGGTATATGACGTAGTATTCTTCAAAAATCGACAGAAGACTGAAGAGGAATTCTAA	MQHNTTLSLAVAAHMLYNDSVKDELSPVSLAFYLIDRDWMFSGEDEIYYVNSRGFIESFELEHRAPTAEDDRFIMFCVNDGYGEVYDVVFFKNRQKTEEEF
Phage_AB65_00230	125814	126122	-	CDS	hypothetical protein		ATGAGTACATTATCATTAGCAGTCATGGTACATCAACAGTATGAAGAAGCTGTGAAAGATTCAGAAAATCCTTCTACATTGGTGTTTGAAGATAGAACTGGTCTTAAGTGGGTAGAATCTTGTGGTGAACTTTACTTTTGGTATCCACAGGGTTGCACAAGTGACTCTAATTTATACAGTTATGAACTGGAGTATCGTGCGCCTGTAGACGAAGATGATAATTACATCATGTATTATGTTAATAATGGTTGCGGTGAAACGTTTAATGTAGTATTCTCTAAAGCCTTGAAGTCCGACGAGGAGATGTAA	MSTLSLAVMVHQQYEEAVKDSENPSTLVFEDRTGLKWVESCGELYFWYPQGCTSDSNLYSYELEYRAPVDEDDNYIMYYVNNGCGETFNVVFSKALKSDEEM
Phage_AB65_00231	126122	126295	-	CDS	hypothetical protein		ATGGGAGATAAACAAAGTAACATCCGTTACGCGCTTTATGGAAGAATGGGTGCAGATTGTGAATGGATGCTTCTGTCGCAACGTATACCCTCTTACAAAGAGGCTCTTGAAAAAAGAGACTATTATAAACAAACATGGCGTTTTGTCATTTGTAAACACTATTTGGAGGCGTGA	MGDKQSNIRYALYGRMGADCEWMLLSQRIPSYKEALEKRDYYKQTWRFVICKHYLEA
Phage_AB65_00232	126339	126536	-	CDS	hypothetical protein		ATGGCTACAAAGAAACAGAAAATGAAATGTCTTACTCTCACTGAACTGGGTCAAGCTTCCAACTGCGTTACTGTTGGTAAGATTTATTCTACAGTTCTTGATAAAGACAACAACAGTTTTACTTTCAAAGATGATAACGGAAACCCTCAAGTTGGAATCTACCCTTCCTGTGCTTTTGGTACTTGGGAAAAAGTGTAA	MATKKQKMKCLTLTELGQASNCVTVGKIYSTVLDKDNNSFTFKDDNGNPQVGIYPSCAFGTWEKV
Phage_AB65_00233	126619	126888	-	CDS	hypothetical protein		ATGAGTAAAACTTCTGTTGAGTTTATCGAGAAATCCCCTGTTCCAAAGTTATACCGTTTATCTGAAATTGAACCTATGTCTGTTTTCTACTACTACGATTCAGAAGTAAGTGAACAAGAACGGGACTACTACTTAGCTACAGATACAGGTGCAGTGTGCTTAACAGGTTCTCGTGCAGGAGAATACATTGTGACTAGTCGTTTTAATGAAGCAGATTACTGTTGGGCTAAGGTTGAAACTAAGATTGTCATCAACATCACCAATCATTAA	MSKTSVEFIEKSPVPKLYRLSEIEPMSVFYYYDSEVSEQERDYYLATDTGAVCLTGSRAGEYIVTSRFNEADYCWAKVETKIVINITNH
Phage_AB65_00234	126885	127082	-	CDS	hypothetical protein		ATGTTAGTCAGTGAAATACTACCTGACTCTAATGGTAATCAGATCACTGTTGATTGGTTTCCTGGTACTGGTACACTAGATCTAACTGCTGAATGGTCTGGTGATATTTATGGAGAAGGTGTATTATCATTGTCTACAGAACAAATGATCATCCTTCGTGACTTCTTAATTGGTTTAGATCTAGGAGAAAACAAATGA	MLVSEILPDSNGNQITVDWFPGTGTLDLTAEWSGDIYGEGVLSLSTEQMIILRDFLIGLDLGENK
Phage_AB65_00235	127259	127576	-	CDS	hypothetical protein		ATGGCTAACAAAGAACCACATGTATATACTGCACTGGTAAAGCACTTGAACAAAGAACGTAACAGGATCATTGCAGATTATCGTAAATTTAAACGTAGTAGTCTAAATCGTAAATACATGCCACATGCAGCTTTTGACGCTACACGTGCAGTATTTCGTGCAAAGATTACGGAAATGGATAATCTGCTTAAGCTTGCACGATTATCTATTCATGCATCCAAAGTAACAGGAGTCACTCACTTCTTTGACTTCGATACTAAAGCACTATATGCACCAGAAGCAGGTGAACAATTGATTTATCTACTTACCAAAAAATAA	MANKEPHVYTALVKHLNKERNRIIADYRKFKRSSLNRKYMPHAAFDATRAVFRAKITEMDNLLKLARLSIHASKVTGVTHFFDFDTKALYAPEAGEQLIYLLTKK
Phage_AB65_00236	127569	127781	-	CDS	hypothetical protein		GTGAGTGGATGGATTAAAGTATCTGGTACCGAGGATGTTCCTATCGGAGAGTGGCTTGTAATCATGGCAAACGGCAAGAAGGGATTCTGTGAAGTTAACAAAACACGCAATGGCACGATAGCTGTTATCAATGGTCATTTTTATTTTGACTTGGCACCTGTGATCGCATACCATGCACTACCAACATATGAAGAGGAGATTAACAATGGCTAA	MSGWIKVSGTEDVPIGEWLVIMANGKKGFCEVNKTRNGTIAVINGHFYFDLAPVIAYHALPTYEEEINNG
Phage_AB65_00237	127778	128038	-	CDS	hypothetical protein		ATGACACTTTATCACGTAACTACAGAAGGCGACTGTGAAGGCCGCACTACAAAAGATTTGGGGTATGTTGAAGCAGATTCGCCTGAACATGCTATCAAATACCTGCATTCCATCGGGAAGTATGCGGGTTATGAGTATACTATCTACGAGGTTGAAATTATTAACCTTATACAAGTGGCAACTCCTATGGCAGAGTTGAAACATCTTAAGGCAAAAGTAAGACCTGGTATAGTGTCCGATTACAAAGGGGAAGTAAAGTGA	MTLYHVTTEGDCEGRTTKDLGYVEADSPEHAIKYLHSIGKYAGYEYTIYEVEIINLIQVATPMAELKHLKAKVRPGIVSDYKGEVK
Phage_AB65_00238	128035	128358	-	CDS	hypothetical protein		ATGTCAAACAGTCTGTTTAGCGTGTCAATTGCACCACGTGTCAATATCCGTTGTCAGTTTGTTACTTTACCTGGTGTAACGCATATCACATTAGAATACGATCCTCGCTCACGAGACAACCCAATCACAGGGAAAATTGATTGTGCTTATGGTGATTTTGTTATGGATCACCAAACCATCTTATGCTGTGTGCAACGCTTACAGGCAGGATCTTTATACATCTTTAAGAAAACGGTGTTCCAAGAGATTGCTCAAGCAGTTGAAAGTGGTATGGAGACTCTTAACGCTATGATTGAAGCAGCCAACAAGAAGGAGGTTTTATGA	MSNSLFSVSIAPRVNIRCQFVTLPGVTHITLEYDPRSRDNPITGKIDCAYGDFVMDHQTILCCVQRLQAGSLYIFKKTVFQEIAQAVESGMETLNAMIEAANKKEVL
Phage_AB65_00239	128359	128505	-	CDS	hypothetical protein		ATGATCTACAAAAACAAGTTCACTGGTTGTCTCCGTAAATTTATCGATAAGAAAGGGTATGTTTCTCTTGACAACGGGGCTACATGGATAGAGAATGGTGCTTCAGAACAATTGATTAAAGCTTTGCCTTACTACGAGGAGGTTTAA	MIYKNKFTGCLRKFIDKKGYVSLDNGATWIENGASEQLIKALPYYEEV
Phage_AB65_00240	128502	128945	-	CDS	hypothetical protein		ATGCAAAACATCCAAAACATCAAACTGACTTGGACCGAAGCTAAAGAAGCGATGCAGAATGGCAAACGTGTGAAGCACGAATACTTCTGTAGTGATGAGTGGTTTGAGATGCAATACGGTGTTATTCTGGATGAGCATGGCTACAATATGTCAAACTGGTTCCGAGGGGAAGCTTGGCAGGAACAGGGTTGGTTTGTAATTGAAAAAGAAGACAGTAAGGAAGAAGGCGTGTTGTCTAATGTAGAACGCGAGATGAGGGAAACAAAGATACCTGCTTTGGATTTTGTATACCTGGAAGAACTTGTGGCAGCATCTTTTGTAGCAGGAAACCTTTGGAATACACCTGTTAGCCGACTGGAGAACCAAAATAACCCGTCTGCTCGTAATCACAAGCTTTAT…	MQNIQNIKLTWTEAKEAMQNGKRVKHEYFCSDEWFEMQYGVILDEHGYNMSNWFRGEAWQEQGWFVIEKEDSKEEGVLSNVEREMRETKIPALDFVYLEELVAASFVAGNLWNTPVSRLENQNNPSARNHKLYKGKGHNKLKKGKKK
Phage_AB65_00241	129063	129353	+	CDS	hypothetical protein		ATGAACATTACTTTAGCAACTAAGAATATTTCTGAAACAATTAACGGTTTTGGTGTGATTGTAGCCTTGCACGGTAACAATGAGAAATGGTTGGCTTCTTTTGAAGAGGATCGTCAACACAACATTATTTTAGATGCCCCTATAAAAGTTATGCATATCGTTGGTGAAAGCAAAGTGCTCACTTCCTCCCGTTCAAAAGAACAAATTACAAATGAATTAGTAAAACTGCTTGACAATGTTCTTAACATGTTTGATAATGCACCCATCGACACAAAACGTGTCTTAATGTGA	MNITLATKNISETINGFGVIVALHGNNEKWLASFEEDRQHNIILDAPIKVMHIVGESKVLTSSRSKEQITNELVKLLDNVLNMFDNAPIDTKRVLM
Phage_AB65_00242	129366	129857	+	CDS	hypothetical protein		ATGGCTTACCCTGATTACATTGACGAACGTGCTATGGGTTTCTTCCGTAACTTCTTGGTTGGTCGTTCTCACGGAGACAACGGTTCCAGTTATAAAACAAGCTGGGATAGTCAATGTGGCGCTAAGGCTACCAAAACTTTGAAAATGCCAGGTCGTCCGTTGTGCGCGTATTGTGGTAATGAAGCCTTAGCTCTTCAACCTGGTATTGAACATGGTGATTATACTATTAAAGGTTACACTTGTGTCTGCAAAGGTGCAATGGACGAGGCGGATTGGGTGAAAGAAAAAGCAGAGATGGAGGAACGTCATAAACGAGAAGCTTATGAAATGGAAAAACGTATGCCTGTTCCAGATTTGCAAGTTAAGAAAAATATTGTTGCGAAAATGATGGAAAAAGTC…	MAYPDYIDERAMGFFRNFLVGRSHGDNGSSYKTSWDSQCGAKATKTLKMPGRPLCAYCGNEALALQPGIEHGDYTIKGYTCVCKGAMDEADWVKEKAEMEERHKREAYEMEKRMPVPDLQVKKNIVAKMMEKVQKAETEEDLNRALENLRNFKEEKELREIMW
Phage_AB65_00243	129895	130182	+	CDS	hypothetical protein		ATGTATTATTCACAAGACGAAGTAGCAAACATTAAACTGGCAGTGGGAGATCTTATTGTGTCACCTAACTACTATTGGGATAACAGAGATTTGGTTGAAGTAGTAACCCATGTTGGAGTTGAAGGTATTGTGCTCTACACACTAGGTGGAGGTGTTGTTGGGGAAATGGAACGTTATACGACAACGAAGAAACTGGTAAGCTCTTATCACATGTTTTTACACCAAGGTTCGGAAGAGTATACAGCTTTCTTGTTGAAATTAGATGCAGATCGGGAGAAGGCACGATGA	MYYSQDEVANIKLAVGDLIVSPNYYWDNRDLVEVVTHVGVEGIVLYTLGGGVVGEMERYTTTKKLVSSYHMFLHQGSEEYTAFLLKLDADREKAR
Phage_AB65_00244	130179	130535	+	CDS	hypothetical protein		ATGAAAATTGTACACGATGAAATTCAAATAGAAGAAAGTGACCTGATGGATTTGGATGCAGCTTTGGGGAAGGTAATCTATGCAGGAATTAAAGCCTTCCGTGAGAAGGCAAACAATAGCACGTTTGTCATGATCCCCACTAAACTGATGCGTGTTTTGTATCCAAATAGAAGTGCGCCGTATACAGATGAAGAAGAGGAGACAGGTAGAAGAGAGTGGTTAAATATTTTAGAAAAGATGGAGAATGCTTTTATTGATAGTGGTAATCCAGAAATCGTGTATGCTGAAGATCAAAGGAAGGCACGGTTAGAGGGCCGTCTTTTATTCGCTAGTTATTTTGATAATCTTTGGAGCTAA	MKIVHDEIQIEESDLMDLDAALGKVIYAGIKAFREKANNSTFVMIPTKLMRVLYPNRSAPYTDEEEETGRREWLNILEKMENAFIDSGNPEIVYAEDQRKARLEGRLLFASYFDNLWS
Phage_AB65_00245	130538	130714	+	CDS	hypothetical protein		ATGTCTGAATTCTTCACAATGGCTTTCTTAGGGATCTATCTGATTATTAGTGCTGTTGGCTTAATCATGTCTCTAATAGAGGAAATGGGAATTAAGTGGAATTGTGCATTCGGTATAACTCTTATGCTCACTCCAGTTTGGATCTACATCTGCAAAGCAGTTGAACTAATTGGTTAA	MSEFFTMAFLGIYLIISAVGLIMSLIEEMGIKWNCAFGITLMLTPVWIYICKAVELIG
Phage_AB65_00246	130725	131063	+	CDS	hypothetical protein		ATGTTTAGTAAAGAAATGAGAGAGGTGATCGCTACTCTGGTAGTTGATCATGGTGTTGAAGTTGAGCGTCACGTTTGGAAAGATGAGCCTCCTTTCTTTGATTTGGCATCACGGGCTAAAAGTCACATGTATCTCCTTGAAGACGATAAGGATTTTATTCTGCGTATGCGTTATGATCGAGAGTTTAGAATTCCTCTTGACACAGATCCTGATGATGTAGTATTGTGGTTGGCAGAGCATTTCGCATTTAACGCTCTACATGGAAGAAGTTTTGGTAATGAACGTTGGGATACCATTTGTCGTAAACATAATATTGAACCAGAATACGGGAGTATGTAA	MFSKEMREVIATLVVDHGVEVERHVWKDEPPFFDLASRAKSHMYLLEDDKDFILRMRYDREFRIPLDTDPDDVVLWLAEHFAFNALHGRSFGNERWDTICRKHNIEPEYGSM
Phage_AB65_00247	131063	131314	+	CDS	hypothetical protein		ATGTTAAGTATCAAACCTAAAATGATTACTGAAGATCAAAAAGATTACATTTATAAATGTGGTCGGGTGTGGAAAGAATACACTAAAGGTAATGAAGTTATTGTAGTTACGGAACATGCTATTTCTTTATCAGATCTTTTTGGTGATTATTTGCAAGTCATTAAAATTGGTATTGACAGAGGTTTGGTGCAGGTGTTAACATTATCCCAAGTTGAAGCAGAACACTTAGACAAAATCATTGTCGAGTTCTAA	MLSIKPKMITEDQKDYIYKCGRVWKEYTKGNEVIVVTEHAISLSDLFGDYLQVIKIGIDRGLVQVLTLSQVEAEHLDKIIVEF
Phage_AB65_00248	131328	131492	+	CDS	hypothetical protein		ATGATCTCTTTAGAATCAATAGCTTTTAAGAAGGGGTATACCGCAGGGTTCAAGTTTGGTATGTTTAATAAAGTAAATCCATATTGTCCAATGACACACAAAAAGGAATTCGAAGAATGGGAAGATGGATTTTCTAAAGGCTATCAGGCAAAAGGTTGGTTGTAA	MISLESIAFKKGYTAGFKFGMFNKVNPYCPMTHKKEFEEWEDGFSKGYQAKGWL
Phage_AB65_00249	131502	131666	+	CDS	hypothetical protein		ATGATTTTAAACTTCATCATCAACTTGTGTTTGACATTGGGGTTACTCTGTGCAATAGTATCCCCTTTGGTTGGTGAATATTGTTCTGAACTGGCGATGTTTATAGTTCTTGGTGCGGCTATTGCTAATATGTTTGTCGCTGCGATTTGTATGTTGTGGGAATAG	MILNFIINLCLTLGLLCAIVSPLVGEYCSELAMFIVLGAAIANMFVAAICMLWE
Phage_AB65_00250	131678	132034	+	CDS	hypothetical protein		ATGAAAAAATTAATCTTAGCCACATTGCTGGCTACCGTAAGCTTCACCACTTACGCTCAAAAATTTGTAGCAGTTAAAACGGATATTGGTAAAGATGTTGTGATCACAGGCAACAAGTTTTACTATACACCTGGAAATGGTGTTCTAGAAGAGTGTAAAGATATTGAGGCATATACAGGAAAAGAAGATAACACGGAACGTCCTTTTTATTCGATTATAGCTACTTGCAAAAATGAAATAGTAGCTATTAAACAATACAAAGATGCCCCTGGAGGAGAATACTTATTAGTCAAGAATATTAAGAGTGAAAAAACTGCAAAGTTTACAGTAATTATTTTAAAAGGAGAAACGTTCTAA	MKKLILATLLATVSFTTYAQKFVAVKTDIGKDVVITGNKFYYTPGNGVLEECKDIEAYTGKEDNTERPFYSIIATCKNEIVAIKQYKDAPGGEYLLVKNIKSEKTAKFTVIILKGETF
Phage_AB65_00251	132034	133173	+	CDS	hypothetical protein		ATGAAATACACTATTTTTGGAGATGTAGCTGTTGTAAATAAGGAATATGGCGTTGAAGCTAATAAACTTCCTGCTGGAGTTTGGGTTGTCAACTGCGATCCGCACGGTAACTACTCTTTAGTGCGTGGTGAAAGTTTCTCTCTTCCGAACACTCTTTATGGGGAAACTAAAGATCGCGCCGCACATGTTATTAAAACATTTGCTCGTCGTAGTAAAGAAGGTAAAAATACTGGGGTGTTACTGACAGGGACAAAAGGCAGTGGTAAGACGATGTTAGCTAAACTGATTAGCATGTCTCTAATGTCCACAGAAGGTTTAGGTATTCCAACCATTTTGGTTACACAGCCTTACACAGATGCTGGCTTCTTAGAATTTATGAGTAAAATTACAGATCGTGCT…	MKYTIFGDVAVVNKEYGVEANKLPAGVWVVNCDPHGNYSLVRGESFSLPNTLYGETKDRAAHVIKTFARRSKEGKNTGVLLTGTKGSGKTMLAKLISMSLMSTEGLGIPTILVTQPYTDAGFLEFMSKITDRAVVLFDEFDKVYAKKEDQEALLTLLDGTGSGNKLYILTKNSGYISEYFVNRPSRIYYSFNYDKLSSETMLDYLDKNLVNKKHVDNFQRLWDVSTELSFDVIQGIVEELNFYPKMTFKECLEMMGISLGNDAKWNVASIVANGKTLKVNWINNWHDFTPTKFLSGACSLNIYLQSLKDDEVEAMETNSYVILDEDGDPHIDLCATGDGLTCDLIEGGKILVMSTTPGNTLRVVLEPVTQRSTTLGSVF
Phage_AB65_00252	133256	134458	+	CDS	hypothetical protein		ATGGCGAAGACGTTAGAACAGTATATAGGAGAATGTAAACCAATAGCGGAAGCTAAAGGATATGAGATTATAGGGATTGTAGAGCCATTTAAAGGTGTGCACACGAAGATGATCAACTTCTGCCCTAATCATGGGGAGTGGAGAACATCCACATTTGCCAATTTTAAACGTGGTAAGTCTGGTTGCCCTAGGTGCAAAAATGAGAAAGCAAGACAAGACAACAGTAAAAACCTAGATTATTACCTTTCGGAATGTAAGCCTATTGCTGAAGCTAAGGGAATCAAGATTTTAGGCATTAATGGAGAGTTTATAGGTGTACATACAAAGATGATCAACCTTTGTCCTGAGCACGGGGAATGGCGAACATTAACATTTCATAATCTTAAGGGTGGTAGTGGT…	MAKTLEQYIGECKPIAEAKGYEIIGIVEPFKGVHTKMINFCPNHGEWRTSTFANFKRGKSGCPRCKNEKARQDNSKNLDYYLSECKPIAEAKGIKILGINGEFIGVHTKMINLCPEHGEWRTLTFHNLKGGSGCPKCGNKRSRNSKILPDDQHIQDFINTGKFKEGTIFTKTDKKRGRDSLWCVECPACSHDEYVQAGVCDGKFYVAGNDLKQGKIPCRCATNCHYTEAQITYRVKKAVERKGYIWVGWIGKPSVRLGKFKYGCKKHGVQIGRASGLLNHGTGCPQCANQTQQQCYINHIHDEQGILCALKFGIANNSDRRIKKQNSRNVFTMKQVQVWHFPTVKQCKDAEKRCKRVLHTEAVSKYSMPDGYTETVELSCMASIQNIYKLYGGTLQEETC
Phage_AB65_00253	134452	134817	+	CDS	hypothetical protein		ATGTTAGTTGACGTTCAAATTATGCGCAACGAAAGAATGGACTTCTTTGAAGCAGTAGAGAAACATCTGATCAGATGGGACTATGAATTTGTTCCTGCTGGATGTGGACCAGTAGAGCATTTAGCGGAAGACGACGATGTATACATGATCATTCGTCAAGTGTACCAGACAGACCAGTGTGAAGAAACTCCCGAACTGATTTTGTTTGAGTGTAAAGATCTTGCAAAATATTTTGACTATGGCGGAAAAGAGGGTCATAATCTCTCCAGATACAATAAACGTCTACTTATCTTAGACTACATGCGGAACAACAAACACAAACTCATCGACGCAGACGCAGTTTATGGCTACTGGTGGATGGACTAA	MLVDVQIMRNERMDFFEAVEKHLIRWDYEFVPAGCGPVEHLAEDDDVYMIIRQVYQTDQCEETPELILFECKDLAKYFDYGGKEGHNLSRYNKRLLILDYMRNNKHKLIDADAVYGYWWMD
Phage_AB65_00254	134831	135010	+	CDS	hypothetical protein		ATGTCACGTTTAGCAGATCATGAAATCTTTAAACCTATTCTGAACCACTATGATGAACTTAAAGCAGTGTTGGATTGTTATAAAGAGGATGAAGAACGTTTGGAAGTCAATCTTAAGATAGTTCTGATGAAAGCTTTTCAAGACGGGCAAGCTGAAGTCTTAGGAGGCATGAAAAAATGA	MSRLADHEIFKPILNHYDELKAVLDCYKEDEERLEVNLKIVLMKAFQDGQAEVLGGMKK
Phage_AB65_00255	135007	135549	+	CDS	hypothetical protein		ATGAGAATAACTGATGAATATGTATTCTTCTTTTCACATAAAGATGTGTTTAGTAATTGGTATATTGCACCCTTTACAGAAACTGAACCAGGTTACAATGAGACTTTCTGTTGTGTTGAGCAATACATGATGTGGCGTAAAGCTTTGCTTTTTAATGACCACAACACTGCACAGGCTATTCTGACTCATAGTTCGATACGGAAAGATGAGAAGATCCAAGCTTATTACAAACGTATGGGTAGGGCAGTGTCGGATTTTGATAACAATGTATGGGAAGAGAACCGTGAGCGTATTGTTATGCGAGGTTTATGCTTGAAATATGTACAGAATCCAGATTTGTATGCAGACTTGCACCTTTACCAATACAAAACGTTTGTTGAAGCAAGCCCCTACGATAAG…	MRITDEYVFFFSHKDVFSNWYIAPFTETEPGYNETFCCVEQYMMWRKALLFNDHNTAQAILTHSSIRKDEKIQAYYKRMGRAVSDFDNNVWEENRERIVMRGLCLKYVQNPDLYADLHLYQYKTFVEASPYDKVYGIGMGMYEPGVLNPATWKGQNLLGKYHNKLIEILFPDKIPQRRYL
Phage_AB65_00256	136355	136621	-	CDS	hypothetical protein		ATGACAAATACTACATTACACCTTATGCACTCATTGGGCTGGCAAGGCGGCACGGTGCACCAGGTAGCAAGCGCAACGGGCTTAAAGGTTGAAACCGTTCTCAACCTGGGCGATCATAAGGTGGAAGAGATAGATCATTTTGATACGTTCGCAAATGGTTATCTATGGGCTTGCAGTGGCGGCGGGGAAAGCAAGATACCACCAGGGGCGCGGGGCGATATGTATTTTTGGTTAGGTGTTCTATCCTGGCAAGAAAACAAAAAATAA	MTNTTLHLMHSLGWQGGTVHQVASATGLKVETVLNLGDHKVEEIDHFDTFANGYLWACSGGGESKIPPGARGDMYFWLGVLSWQENKK
Phage_AB65_00257	136895	137092	+	CDS	hypothetical protein		ATGGCAACATTGCACATAGTAGCGAAAGCAGGACAAATCAGCGTCGTGGTAAACGGTTTTACTGAGTTCAGTCATCCCCAGGATGATCATGAAACGGTTTTATCTTTCATTGATTCCCTGTTAGAAATGGGAGTCATTACAGAAGACCAGCACGCTACAAAATGCAAGCGCGTTAATCAAATTGCAGGAATAGAATAA	MATLHIVAKAGQISVVVNGFTEFSHPQDDHETVLSFIDSLLEMGVITEDQHATKCKRVNQIAGIE
Phage_AB65_00258	137185	137457	+	CDS	hypothetical protein		ATGGCATCATATAGCGCAACAATGATCGTAGCTGGCACCACTGGTAAACCTATGAGCGGTGGCGGATCTTTCGCAAATATCAACATTGACGGGCGTTTATCCCTGGACGCAGCGATCACCGTGGCGCGGGAAACATTTAAGAAAGAATGTAAATTCAATAAACAAGATTATCTCGGTTTCGCTATTGAAAAAACCGCGCGTTTTGTTGATTATAAAAGCCCAAAAATGGTTGATACTACACTAAAAGCGCAAGATGTAGCGTTTTTGCTTTAA	MASYSATMIVAGTTGKPMSGGGSFANINIDGRLSLDAAITVARETFKKECKFNKQDYLGFAIEKTARFVDYKSPKMVDTTLKAQDVAFLL
Phage_AB65_00259	137534	137791	+	CDS	hypothetical protein		ATGTTTTACATCAAATTAAAAGGTCACGTGATCGCGTTCAAGGATAACGCTTTTTACAGATTAGCAAAGTATGCGTTAATACATCCCCATTATGTTTATATAAGGGGGCGTGATGAAATAAATATTTTTGATCAAACAACATGCGAGAACATCGAGATCCGCAAGGTTGGCGTACGTGACTATCGTACATCTTTCTACCCTTGCAAGGATTCAGCAAGTCTTTTTAAGGTATGCCGATTGTTGAAAAAAGGTGGTTAA	MFYIKLKGHVIAFKDNAFYRLAKYALIHPHYVYIRGRDEINIFDQTTCENIEIRKVGVRDYRTSFYPCKDSASLFKVCRLLKKGG
Phage_AB65_00260	137793	138350	+	CDS	hypothetical protein		ATGGGCCGCGAATATGTGATCCAGTCTTGGGTAAAACATGAAGCAGATGATCCGCGCATCATTCCCGATCATCTTATCGATGAATCCACGGGATATAGCGGTGAGCAAATAGGTAACAGATTAGCACGTAGTAACGGCAACGTAAAAGCGCATTATGTGCGCCCTGGCTGGCTGGCAAATGGTAACGCTGATTTATCCAGTGCGGAAGATGCGAGCGACGGCGCGAAAGATAATCCTTTGTACAAAATTGATCCGGCTTTTCGTGTCCTGGATGAATACCCCAGCAAGATAGCGGCGCTCGATCAAGCCCTGGAAAGTAAGCGCATCACCTGGACCGCTTACAACATGGCAAAAAACGTACTTGATGGTAAATTGATTCAAGCTGAAAGAAAATTAGCC…	MGREYVIQSWVKHEADDPRIIPDHLIDESTGYSGEQIGNRLARSNGNVKAHYVRPGWLANGNADLSSAEDASDGAKDNPLYKIDPAFRVLDEYPSKIAALDQALESKRITWTAYNMAKNVLDGKLIQAERKLAKIAAIAQEEDEETTEEEEYEEIPPLLCVDAFPDYQPTEEEKRIALENFENSL
Phage_AB65_00261	138433	138528	+	CDS	hypothetical protein		ATGATTAATAAAGAAAATAGCTTGACGGTTGGAACGATTAACGCTATCATTTTCGCCGTTCCATTTTGGGTTGTAGTAGCGGCTATTATTTTCTAA	MINKENSLTVGTINAIIFAVPFWVVVAAIIF
Phage_AB65_00262	138620	138982	+	CDS	hypothetical protein		ATGAGCAAGCAAATCAATACTATCATGTTTAATCTGGTATCTTTCCGCGATGATATGAAAAATTTACCACGTGAAACGGTTGATATTCATGTTTCAGCTTATCGCGCCCTTATTGATATGTTACCGCTAAAACGTGATCAACATGCCGCTAATATGATGCTTAATGCTATGCTTAAAAAGATGATTCAAACGGATCTCACCCTAGCGTATGAGTATCAAGGGCGCTTATATGCAACTTATAACAAGGCGGTACCTGGTCTGGGAAGTACCGAAGAGTTGCACGGCTTAAACCTGGATCAAAACACTTGGGATAGTATGCGCCGCGTTATGGTATGGGCCGAAAGCGGTAAAATTTACGAATAA	MSKQINTIMFNLVSFRDDMKNLPRETVDIHVSAYRALIDMLPLKRDQHAANMMLNAMLKKMIQTDLTLAYEYQGRLYATYNKAVPGLGSTEELHGLNLDQNTWDSMRRVMVWAESGKIYE
Phage_AB65_00263	139066	139245	+	CDS	hypothetical protein		ATGGCTATCATTGCAAAAACTGAGATTATAGGTTTAGATTCGATCCTCCTGGCTTATGAGGAAACTTTAAAAATGTATGTAGTGACCTATGGTGATTATGTGCGTAAATACGAATACATTGATCTTGCTTTCGAATGTTACATTCGCCAGGTCAATAAAGCCTATAACGATTATCGTTAA	MAIIAKTEIIGLDSILLAYEETLKMYVVTYGDYVRKYEYIDLAFECYIRQVNKAYNDYR
Phage_AB65_00264	139343	139708	+	CDS	hypothetical protein		ATGGCTATTAATATCAATGTTTCCGCTTATGCTACCTTGGCTAACACGGCTAAAATTGAATTATCCAGCATTGAGGCGGTGCATATTAGCGCCCGTCGCTGGTTTCAACGGTCCTACGGTAACACATATTTTTCTTTAATGGTTGACGTTGAGATCGGCGGTAAACTGATCGAGGTGGTTAACGTTCCGTTTCAATATGGCTATGGTGATCATTTTGATACCGTTGCCCTAGAAGAGTTTAGCAAGGTTATCAACCTGGAAGGTAAAGAGTTTTCAAATTATGCCTACCTTTCCCGTTTTTGCCGTGACAATGGGGTCACTGTATACAGTCATGCGAGCGATGTAAAACGTAAAAAAGATTTATAA	MAININVSAYATLANTAKIELSSIEAVHISARRWFQRSYGNTYFSLMVDVEIGGKLIEVVNVPFQYGYGDHFDTVALEEFSKVINLEGKEFSNYAYLSRFCRDNGVTVYSHASDVKRKKDL
Phage_AB65_00265	139798	140037	+	CDS	hypothetical protein		ATGGCTAAATCTAAAATGTACAACGGTCACAAAAACAAAACTCATTGGAATGTAAGCCTTTGGATTAATAACGATGAATCGTTATACCGGTTGGCCCAAGATTTTATTAACGCTAATGCTAATCGTAATGATGCGGCGCGGGATATGATGCTTTTTCTGGAACAAACTGGACAAGATAAAACGCCAGACGGTTTCAAATATAGCACTACTGCGATCCGTGCCGCGATGGTTGGAATGTAA	MAKSKMYNGHKNKTHWNVSLWINNDESLYRLAQDFINANANRNDAARDMMLFLEQTGQDKTPDGFKYSTTAIRAAMVGM
Phage_AB65_00266	140128	140355	+	CDS	hypothetical protein		ATGGCTATCAATATTGTTCGCGTATCCGGCACTGTTGGCACTTCCCAGGTTATTGCAGTGGTAACAAACAAAAAGATTAATGATGTATGTGAAAGCTTGAATAAGTGGGCTATTGCTAATTTTGGGGAATATGCAAGCGTCGAGTACATCGAATCCTACCAGGTGCCAACCATCAGCCTAACCGATCTCAACATTGATCGCCTGTTATGCCTGGATGAATTGATCTGA	MAINIVRVSGTVGTSQVIAVVTNKKINDVCESLNKWAIANFGEYASVEYIESYQVPTISLTDLNIDRLLCLDELI
Phage_AB65_00267	140446	140658	+	CDS	hypothetical protein		ATGGCTAATATCCGCACACTGTTAAAAAATGCAAGTCAAGTTTTATTTTCTGATCACGATCATTTTAATAAAGATATTACAGGCGTGAAGAATATCAAAGATGTAAAAAGTGTTATGGGTATATATTGCAATGTTAAACGTGTTGGAACGTTCGGTGATAAAGTATTGTACCAATCAGGTGATTACAATTTTACTTTGACGATTATTTCATAA	MANIRTLLKNASQVLFSDHDHFNKDITGVKNIKDVKSVMGIYCNVKRVGTFGDKVLYQSGDYNFTLTIIS
Phage_AB65_00268	140749	140916	+	CDS	hypothetical protein		ATGATCACTTTCGCTACCCGTGAAGCCGCTCGCAACGTTGCACGTAAAGTTAACGCCGCCAACCTGGGCGCTACGCTTAAAGCTCCGGTGAAAGATGAGTCAGGCAAATGGATCTTCCCTGGTCTGCGTCATGCTGACAAGTTAGGTACTTTAAGCCTTAAAAAATAA	MITFATREAARNVARKVNAANLGATLKAPVKDESGKWIFPGLRHADKLGTLSLKK
Phage_AB65_00269	140991	141212	+	CDS	hypothetical protein		ATGATCACTTTCGCTATTGTCGCCGTTGTCGCTGGTCAGGTTTACGTAAACGATACATTCACCACAGAAGACAAGGCCGCAGGAGACATAACCGCCGTTTACAATGAGTGCAAGGCAGTAGAAAGGATGTTAGCGCCTTGTATGCTAATGAGTGAACGCCAGGACGGGATAACAGTGTTTACTAACATTGAGACAGGGTACCAAATGGTAGTAACAAAATAA	MITFAIVAVVAGQVYVNDTFTTEDKAAGDITAVYNECKAVERMLAPCMLMSERQDGITVFTNIETGYQMVVTK
Phage_AB65_00270	141291	141644	+	CDS	hypothetical protein		ATGAAAGCACAAAATGCAATTAAAAAGTACATCCTTGCCGCTATCGATTTTAATGATTATGGTATTACAACCGAAAAAGAGAAGATCGCGGAATTGATGCGCCGTTTTAATTCAGAATACTGGTACCCTGATAATCAATCACGTTTTAATTATAGTATTGTTAAAGCACTTGCATCATGGTTACAAGGTTTGCCATCAGATATTAATATCGCTTTCGAATATTGGGAAATTGATCGCTTGTTAACATCCTGGGGATACATTAGAGAGAATAGCAGCGATGATAAAATCCAACGAGAAAGGGAAAATTATTGGCTTTATATTGCAGGCGTGATCCTTGCTTGCTCTTATGAATGA	MKAQNAIKKYILAAIDFNDYGITTEKEKIAELMRRFNSEYWYPDNQSRFNYSIVKALASWLQGLPSDINIAFEYWEIDRLLTSWGYIRENSSDDKIQRERENYWLYIAGVILACSYE
Phage_AB65_00271	141724	141870	+	CDS	hypothetical protein		ATGAATACATCTAATCGCGCAGAAAAAATTCAATCTTCCAAGATCCGCAAGGCCTGGAATGAGGAAGTGATCCGCAAAGGCGACAAGCGCAATAAAACAAAGCGCGGGAAGAGTGACAAATATAATTGGATGGATTTAGAGAATTAA	MNTSNRAEKIQSSKIRKAWNEEVIRKGDKRNKTKRGKSDKYNWMDLEN
Phage_AB65_00272	141926	142111	+	CDS	hypothetical protein		ATGACTTTAAACGAGCTTAAAACAGCGTACAGCGCAACATTAAAAATAGCCGTGCGTTACCGTGACGAATACGGTTTTATTGCGCAGGGCGTGATCCTGGGCTTTTCTGACGATGGTTTGATCTATGTTGATGCACATTATAACAAGGTTAAACCGGAAAACGTTATTAGCATAAAATATCTTTAA	MTLNELKTAYSATLKIAVRYRDEYGFIAQGVILGFSDDGLIYVDAHYNKVKPENVISIKYL
Phage_AB65_00273	142197	142403	+	CDS	hypothetical protein		ATGATCACCGCAAAACAAGAAAAAATCATTATCGACGTTGCAGCCGTTGCCGCTATCGCTATTATTGGATCTTATTATGATACCCGTTTCCCGTCGGCTATGCATGAGGTCGCCGCCGTTGCATCAGTTGGCGTACTGTTTTACGTTGGTAAACGCTATTTATCACCAATGATTAACAAGCTGACACCGTGGAAAAATAAAGGTTGA	MITAKQEKIIIDVAAVAAIAIIGSYYDTRFPSAMHEVAAVASVGVLFYVGKRYLSPMINKLTPWKNKG
Phage_AB65_00274	142445	142759	+	CDS	hypothetical protein		ATGGTGCCGCGCCCCTTTGAGGATGCAATCATGAGTAAAGCTAACACCGTGCTAATGTTTTCCCTGATTAATGATCTCGCTTACTTGTCCAACATGACGCAGGAGGGTAACACATTAACGGCAACATTCACCAATAAGCTTGACCGAGTGATCATCATCTCACTGAAAACAGTTAGTAAAGGCTTTTACTCGTTAGCTTATCATTGGATCACCGATACCGATGAGACAAGCCAGGACTATAGCGCCCCTTTCCCTGAATCAATGGCACGGGAGATCATCGCCGCCGTTGTAAATGATGGTTTGTTTACTGCATAA	MVPRPFEDAIMSKANTVLMFSLINDLAYLSNMTQEGNTLTATFTNKLDRVIIISLKTVSKGFYSLAYHWITDTDETSQDYSAPFPESMAREIIAAVVNDGLFTA
Phage_AB65_00275	142857	142976	+	CDS	hypothetical protein		ATGAGCAAGTACACAGTAGAATACACGATAGAAAATCCGGCAGTATCCGAAGGTAAAAAGATGACATTTGCCATCAGTATAATCGCTTTCGTTGTCACTATCTTATCAATCATCTTATAA	MSKYTVEYTIENPAVSEGKKMTFAISIIAFVVTILSIIL
Phage_AB65_00276	142987	143148	+	CDS	hypothetical protein		ATGAAAACAACAGACATTATCAAAGAGATCGCCCTTGCCGCTGGCGTTGAAGTCGAGGAAGTGATCGCGCTCAATCTTACAGAAAACGATCTGCGCAACTATGAAGCGGAAAGCGTGAAAGCAAGCGGCGCGGTCCTGGTATATGATCCGGCTAACAAGTAA	MKTTDIIKEIALAAGVEVEEVIALNLTENDLRNYEAESVKASGAVLVYDPANK
Phage_AB65_00277	143347	143631	+	CDS	hypothetical protein		ATGAAAATCACAAAAAGCCTAACTAATTATGCAGCACGTCGCGGATTATGTTTAACCGTTGAAAACTTAGGGAAAGAAGACTTTTTGTGTTTTTGGGAGCTTGAAAATGATTGCGAGTGGATGTTTTCTTATTCTATCTGCGAAGATCAAAACGGTTGTTTGTTAACCTGGCGCGGTAATATCTATTTACCGGAAGAAATTAAAGAAGAGTTACCAGGTACGATCATGACAGAGAGACAGCTTAAGGAAATGATTAATTTTGTAGGGCAAAACATTAAAAAATAA	MKITKSLTNYAARRGLCLTVENLGKEDFLCFWELENDCEWMFSYSICEDQNGCLLTWRGNIYLPEEIKEELPGTIMTERQLKEMINFVGQNIKK
Phage_AB65_00278	143682	143888	+	CDS	hypothetical protein		ATGGTCCAGCCGCTCACAACAGAAGAGAAACAAATCATGATCCCGACTATGTTTTATGTATCGCGCAAAGGTCACAATATTTTTTGGTCTGAAGATTTAAATGAAGCTATGACGTTTGCCCGTGATCGTGTTGCTATCGGTGGCGTTAACATCACCGTAACCGATGAAAACGGCATTGAATACTATAACGGCGACAATGAAGAGTAA	MVQPLTTEEKQIMIPTMFYVSRKGHNIFWSEDLNEAMTFARDRVAIGGVNITVTDENGIEYYNGDNEE
Phage_AB65_00279	143933	144070	+	CDS	hypothetical protein		ATGAAAACTTTCAACGCAACAGCCTCGACAATTGGTTATATTATTACAGTACAAGCCGTTGACCTGGTAGCGGCAGCAAACAAGATTAAAAAAATGATCCCAACAGGCAGCGAATTTTCCGTTTGGGAAGTAAAATAA	MKTFNATASTIGYIITVQAVDLVAAANKIKKMIPTGSEFSVWEVK
Phage_AB65_00280	144269	144484	+	CDS	hypothetical protein		ATGATCACGAACAAAACAGGCAAAACGGAATTTTTACGCGGCTTACAAGTTGGTAAGCCTGAGATCTGGCATTGCACGAAGTCCGCGCACAATGAAATGAAAGACTTTACCGCTAGTTTACAACGTGTTAAAATATCTATTACGCAGAAAAAAGCCTTGATAGTTGCAGAAAACGAGATCCCGCAAACCATTATTATTGTCGAGCGTACAGCATGA	MITNKTGKTEFLRGLQVGKPEIWHCTKSAHNEMKDFTASLQRVKISITQKKALIVAENEIPQTIIIVERTA
Phage_AB65_00281	144481	144867	+	CDS	hypothetical protein		ATGAAAACAGAAATCATTAACGAAATCATTAACGGCTATAAAGAAGCCTTTATTTTTGCTGAATCAGCAAGGGATCATGAAGGTAATTTTATTGATAACTTAGACGATTATGATTTTTCTCCTAGCGCGGATCAACGGATCGCCCAGGATGTAACAGCCTTTATTAATGCTAATCTTGCCGCTATCTCTGAGGCAATGAGCGACGGCGCAACAGCCAACCAGATCGGGAATGATTTACATTTTACCCGTAACAGTCACGGCGTAGGCTTTTGGGATCGCCCTGAAATATACACCACTAACACGGCGAACCGCCTAACCAATGCAGCTAAGTTTATGCCGAACGTGTCGGCTTACATTGGTGAAGATAATTTGATTTATATTGAATAA	MKTEIINEIINGYKEAFIFAESARDHEGNFIDNLDDYDFSPSADQRIAQDVTAFINANLAAISEAMSDGATANQIGNDLHFTRNSHGVGFWDRPEIYTTNTANRLTNAAKFMPNVSAYIGEDNLIYIE
Phage_AB65_00282	144949	145248	+	CDS	hypothetical protein		ATGGAAACTATCGCTATTGTTACCGTAGAAAAACTGGTTGTTGGTGATGTATTCGCGTTAATGGTGCCTAACAGCAGCAAGCTGGGCGCTTATGAAGTAATGGATCATAAAAATGAATCATTTGGCGACGGTTGCACAATGGCGGTAAAATCTTTAAAGGATGGAATCATCCGCCAGGCTAACTGGCACAAAGGGAATCAAGTCGGTTTAATATCAGCTAATTTCTTGCCAGAAGAGCAAACGTTAGACCAACTATCAGGCGGTAAGACGTTAGCCGAACTACTGGAAACAGCGATCTAA	METIAIVTVEKLVVGDVFALMVPNSSKLGAYEVMDHKNESFGDGCTMAVKSLKDGIIRQANWHKGNQVGLISANFLPEEQTLDQLSGGKTLAELLETAI
Phage_AB65_00283	145293	145526	+	CDS	hypothetical protein		ATGAGTATTGCAACAGTATTAAACGCCGTTAAAACCGCTGAATCATCCGGCTTGCATGTTGAGCTTATAGATCAACCAGGTGGCGATCTCCTTGTCCAGGTTTACCCGCCGAAAGTAGGGGATGATCATTATTGGTGCTATTCTGATACGTTCGAACAAGTAGACACGAAAGCGATCACGGCTTTTATTTTAAAAGCTATTGAAGAAAATAACTTTCATTATAACATCAATTAA	MSIATVLNAVKTAESSGLHVELIDQPGGDLLVQVYPPKVGDDHYWCYSDTFEQVDTKAITAFILKAIEENNFHYNIN
Phage_AB65_00284	145585	145869	+	CDS	hypothetical protein		ATGAAAAAGATGATCGCAGTAGTTGCCCTGGTTGTTGGTATTAACGCGCCTGTACTGGCTAATGAGTTGCCAGAATCCATCACGTTAACCGATATTAACGCAGTGAATCGGATCGGTGTTAATTATCGCCTATGCCTTGCCGCTAAAACTTTCCAGGACGGCACAACAGAGTACTACGGATTCGAGGGTATCCGCTGCGGTGAGCTTTCACGCGACCTTAAGGAAGATCCAGACCTTGAGGCCATACCGATGACCGTAAACGGTAAAGCCCACGTAAACCGCTAA	MKKMIAVVALVVGINAPVLANELPESITLTDINAVNRIGVNYRLCLAAKTFQDGTTEYYGFEGIRCGELSRDLKEDPDLEAIPMTVNGKAHVNR
Phage_AB65_00285	146258	146491	+	CDS	hypothetical protein		ATGATCGAACAAATTAAAAGCACTACACCAAATGTTAACGGTAATGTTTCTCACTTTATCGGGGATAATGAAAGAGGTACACCGTACGCCGCCGTAACCGTTCAACCTAACGGGGATTATTGGTTTACCGTGTACGGATCTTACTCTTTTGGACGTTCGGCACATGATAAGATCTTGCAAGTGGTTAAGCCTACTGGGAAGAATATCACAGCAGAAAAATTTTATAAAAAATAA	MIEQIKSTTPNVNGNVSHFIGDNERGTPYAAVTVQPNGDYWFTVYGSYSFGRSAHDKILQVVKPTGKNITAEKFYKK
Phage_AB65_00286	146570	146938	+	CDS	hypothetical protein		ATGAGCAAATCAGCAATTAAAGCACTTGAAAAAGCACAAGAAGTGATCGCAACGTCAACCACTGGCGCAAAGGTTAATCTCGTTGGTTATCTGACAGATGAAACTATCCGTAAAAATTGGCGTAATGCTGATTTACTGGCTTGCTTATTGATTAATAGTGTCGCTAATGCTTTCCAGTGTGAAACAGCCGAGAGCCTGGAGGAAAACTTGTTTGATAATATGGATCAAGCCATTGAAACCTATATTCAATCAAATTTAGATAGCTGGAACAGTAAAACATGGCCCGACAATTTACGCGATACAACTGATCAACTGATCCGCCTTGCCCTGATGGTTGAACGCGATAACGTTCACAACCGCACAAAGTAA	MSKSAIKALEKAQEVIATSTTGAKVNLVGYLTDETIRKNWRNADLLACLLINSVANAFQCETAESLEENLFDNMDQAIETYIQSNLDSWNSKTWPDNLRDTTDQLIRLALMVERDNVHNRTK
Phage_AB65_00287	147080	147499	+	CDS	hypothetical protein		ATGAACATTAAATCAAATAATCCAGCTTACTCCTTCGATAACGCTTTTTGTCACGGTAGCGCCGCCAAAGGCTTCGAAATCGATGGTAAATTGGTTATCGTGAACGTTGACGGGGAAGAGGTTGCAGTATATCCGGTAAACGATGTTAAAAGCCGTTTACAATGCCGCATGGATGTTACCGCATATCAGCTTGATCCGATCCGTGTAGTTGCCCTGGTATTAGAGGAAGAGATCAAAGCAATGCATCACAGTAATAAGTTTATTGGTGACGCGCAGGATAATATGAACGTTTGCCGCCATAAAGTTAATGAAGCACTGAAAGAATGCGGTTTTAAGGATCTGATGATCAAACGTGATGAAAAATTCCGCTTTCGTAATGACCTGGCAAACCGGATCTAC…	MNIKSNNPAYSFDNAFCHGSAAKGFEIDGKLVIVNVDGEEVAVYPVNDVKSRLQCRMDVTAYQLDPIRVVALVLEEEIKAMHHSNKFIGDAQDNMNVCRHKVNEALKECGFKDLMIKRDEKFRFRNDLANRIYSIYEAL
